# Supplementary material for: Narrowing farmland biodiversity knowledge gaps with Digital Agriculture
Source: NPJ Sustain Agric. 2026 Jan 31;4(1):10. doi: 10.1038/s44264-025-00118-5 (PMC12860687; doi:10.1038/s44264-025-00118-5)
Supplement: Supplementary file 2 — SupplementaryData_1. [file 44264_2025_118_MOESM2_ESM.csv]

source	target	target_category	value
Soil monitoring	Genetic diversity	Genetic Composition	1
Soil monitoring	Genetic differentiation	Genetic Composition	1
Soil monitoring	Effective population size	Genetic Composition	1
Soil monitoring	Inbreeding	Genetic Composition	1
Phenotyping	Genetic diversity	Genetic Composition	1
Phenotyping	Genetic differentiation	Genetic Composition	1
Phenotyping	Effective population size	Genetic Composition	1
Phenotyping	Inbreeding	Genetic Composition	1
Pest and weed control	Species distribution	Species Populations	1
Pest and weed control	Species abundance	Species Populations	1
Soil monitoring	Species distribution	Species Populations	1
Soil monitoring	Species abundance	Species Populations	1
Phenotyping	Phenology	Species Traits	1
Phenotyping	Morphology	Species Traits	1
Phenotyping	Physiology	Species Traits	1
Pest and weed control	Movement	Species Traits	1
Pest and weed control	Community abundance	Community Composition	1
Pest and weed control	Taxonomic diversity	Community Composition	1
Pest and weed control	Phylogenetic diversity	Community Composition	1
Pest and weed control	Community abundance	Community Composition	1
Pest and weed control	Trait diversity	Community Composition	1
Pest and weed control	Interaction diversity	Community Composition	1
Soil monitoring	Community abundance	Community Composition	1
Soil monitoring	Taxonomic diversity	Community Composition	1
Soil monitoring	Phylogenetic diversity	Community Composition	1
Soil monitoring	Community abundance	Community Composition	1
Soil monitoring	Trait diversity	Community Composition	1
Soil monitoring	Interaction diversity	Community Composition	1
Phenotyping	Ecosystem phenology	Ecosystem Function	1
Phenotyping	Primary productivity	Ecosystem Function	1
Phenotyping	Ecosystem disturbance	Ecosystem Function	1
Phenotyping	Ecosystem distribution	Ecosystem Structure	1
Phenotyping	Live cover fraction	Ecosystem Structure	1
Phenotyping	Ecosystem Vertical Profile	Ecosystem Structure	1
