# Supplementary material for: Narrowing farmland biodiversity knowledge gaps with Digital Agriculture
Source: NPJ Sustain Agric. 2026 Jan 31;4(1):10. doi: 10.1038/s44264-025-00118-5 (PMC12860687; doi:10.1038/s44264-025-00118-5)
Supplement: Supplementary file 3 — SupplementaryData_2. [file 44264_2025_118_MOESM3_ESM.zip]

Archive with 3 entries (3 files):
- Figure_4b.tif
- Figure_4a.csv
- Figure_4b.csv
