# Supplementary material for: Narrowing farmland biodiversity knowledge gaps with Digital Agriculture
Source: NPJ Sustain Agric. 2026 Jan 31;4(1):10. doi: 10.1038/s44264-025-00118-5 (PMC12860687; doi:10.1038/s44264-025-00118-5)
Supplement: Supplementary file 3 — SupplementaryData_2. [file 44264_2025_118_MOESM3_ESM.zip › Figure_4a.csv]

continent	target	count
Africa	large size farms	1
Africa	large size farms, medium size farms	10
Africa	large size farms, medium size farms, smallholder farmers	15
Africa	smallholder farmers	3
Americas	large size farms	2
Americas	large size farms, medium size farms	14
Americas	large size farms, medium size farms, smallholder farmers	20
Americas	smallholder farmers	3
Asia	large size farms	2
Asia	large size farms, medium size farms	28
Asia	large size farms, medium size farms, smallholder farmers	125
Asia	medium size farms	1
Asia	medium size farms, smallholder farmers	6
Asia	smallholder farmers	28
Europe	large size farms	1
Europe	large size farms, medium size farms	44
Europe	large size farms, medium size farms, smallholder farmers	119
Europe	medium size farms	1
Europe	medium size farms, smallholder farmers	25
Europe	smallholder farmers	27
Oceania	large size farms, medium size farms	6
Oceania	large size farms, medium size farms, smallholder farmers	8
Oceania	smallholder farmers	2
