# Supplementary material for: Narrowing farmland biodiversity knowledge gaps with Digital Agriculture
Source: NPJ Sustain Agric. 2026 Jan 31;4(1):10. doi: 10.1038/s44264-025-00118-5 (PMC12860687; doi:10.1038/s44264-025-00118-5)
Supplement: Supplementary file 3 — SupplementaryData_2. [file 44264_2025_118_MOESM3_ESM.zip › Figure_4b.csv]

id	target	type	technology	country	timeframe	iso3	continent
1	private sector	solution	mobile app	turkey	ongoing	TUR	Asia
1	private sector	solution	sensor	turkey	ongoing	TUR	Asia
1	private sector	solution	internet of things (iot)	turkey	ongoing	TUR	Asia
2	public sector	policy	desktop/web-based application	austria	ongoing	AUT	Europe
2	public sector	policy	internet of things (iot)	austria	ongoing	AUT	Europe
2	public sector	policy	artificial intelligence (ai)	austria	ongoing	AUT	Europe
2	public sector	policy	big data	austria	ongoing	AUT	Europe
2	public sector	policy	blockchain	austria	ongoing	AUT	Europe
2	public sector	policy	desktop/web-based application	belgium	ongoing	BEL	Europe
2	public sector	policy	internet of things (iot)	belgium	ongoing	BEL	Europe
2	public sector	policy	artificial intelligence (ai)	belgium	ongoing	BEL	Europe
2	public sector	policy	big data	belgium	ongoing	BEL	Europe
2	public sector	policy	blockchain	belgium	ongoing	BEL	Europe
2	public sector	policy	desktop/web-based application	bulgaria	ongoing	BGR	Europe
2	public sector	policy	internet of things (iot)	bulgaria	ongoing	BGR	Europe
2	public sector	policy	artificial intelligence (ai)	bulgaria	ongoing	BGR	Europe
2	public sector	policy	big data	bulgaria	ongoing	BGR	Europe
2	public sector	policy	blockchain	bulgaria	ongoing	BGR	Europe
2	public sector	policy	desktop/web-based application	croatia	ongoing	HRV	Europe
2	public sector	policy	internet of things (iot)	croatia	ongoing	HRV	Europe
2	public sector	policy	artificial intelligence (ai)	croatia	ongoing	HRV	Europe
2	public sector	policy	big data	croatia	ongoing	HRV	Europe
2	public sector	policy	blockchain	croatia	ongoing	HRV	Europe
2	public sector	policy	desktop/web-based application	cyprus	ongoing	CYP	Asia
2	public sector	policy	internet of things (iot)	cyprus	ongoing	CYP	Asia
2	public sector	policy	artificial intelligence (ai)	cyprus	ongoing	CYP	Asia
2	public sector	policy	big data	cyprus	ongoing	CYP	Asia
2	public sector	policy	blockchain	cyprus	ongoing	CYP	Asia
2	public sector	policy	desktop/web-based application	czechia	ongoing	CZE	Europe
2	public sector	policy	internet of things (iot)	czechia	ongoing	CZE	Europe
2	public sector	policy	artificial intelligence (ai)	czechia	ongoing	CZE	Europe
2	public sector	policy	big data	czechia	ongoing	CZE	Europe
2	public sector	policy	blockchain	czechia	ongoing	CZE	Europe
2	public sector	policy	desktop/web-based application	estonia	ongoing	EST	Europe
2	public sector	policy	internet of things (iot)	estonia	ongoing	EST	Europe
2	public sector	policy	artificial intelligence (ai)	estonia	ongoing	EST	Europe
2	public sector	policy	big data	estonia	ongoing	EST	Europe
2	public sector	policy	blockchain	estonia	ongoing	EST	Europe
2	public sector	policy	desktop/web-based application	finland	ongoing	FIN	Europe
2	public sector	policy	internet of things (iot)	finland	ongoing	FIN	Europe
2	public sector	policy	artificial intelligence (ai)	finland	ongoing	FIN	Europe
2	public sector	policy	big data	finland	ongoing	FIN	Europe
2	public sector	policy	blockchain	finland	ongoing	FIN	Europe
2	public sector	policy	desktop/web-based application	france	ongoing	FRA	Europe
2	public sector	policy	internet of things (iot)	france	ongoing	FRA	Europe
2	public sector	policy	artificial intelligence (ai)	france	ongoing	FRA	Europe
2	public sector	policy	big data	france	ongoing	FRA	Europe
2	public sector	policy	blockchain	france	ongoing	FRA	Europe
2	public sector	policy	desktop/web-based application	germany	ongoing	DEU	Europe
2	public sector	policy	internet of things (iot)	germany	ongoing	DEU	Europe
2	public sector	policy	artificial intelligence (ai)	germany	ongoing	DEU	Europe
2	public sector	policy	big data	germany	ongoing	DEU	Europe
2	public sector	policy	blockchain	germany	ongoing	DEU	Europe
2	public sector	policy	desktop/web-based application	greece	ongoing	GRC	Europe
2	public sector	policy	internet of things (iot)	greece	ongoing	GRC	Europe
2	public sector	policy	artificial intelligence (ai)	greece	ongoing	GRC	Europe
2	public sector	policy	big data	greece	ongoing	GRC	Europe
2	public sector	policy	blockchain	greece	ongoing	GRC	Europe
2	public sector	policy	desktop/web-based application	hungary	ongoing	HUN	Europe
2	public sector	policy	internet of things (iot)	hungary	ongoing	HUN	Europe
2	public sector	policy	artificial intelligence (ai)	hungary	ongoing	HUN	Europe
2	public sector	policy	big data	hungary	ongoing	HUN	Europe
2	public sector	policy	blockchain	hungary	ongoing	HUN	Europe
2	public sector	policy	desktop/web-based application	ireland	ongoing	IRL	Europe
2	public sector	policy	internet of things (iot)	ireland	ongoing	IRL	Europe
2	public sector	policy	artificial intelligence (ai)	ireland	ongoing	IRL	Europe
2	public sector	policy	big data	ireland	ongoing	IRL	Europe
2	public sector	policy	blockchain	ireland	ongoing	IRL	Europe
2	public sector	policy	desktop/web-based application	italy	ongoing	ITA	Europe
2	public sector	policy	internet of things (iot)	italy	ongoing	ITA	Europe
2	public sector	policy	artificial intelligence (ai)	italy	ongoing	ITA	Europe
2	public sector	policy	big data	italy	ongoing	ITA	Europe
2	public sector	policy	blockchain	italy	ongoing	ITA	Europe
2	public sector	policy	desktop/web-based application	latvia	ongoing	LVA	Europe
2	public sector	policy	internet of things (iot)	latvia	ongoing	LVA	Europe
2	public sector	policy	artificial intelligence (ai)	latvia	ongoing	LVA	Europe
2	public sector	policy	big data	latvia	ongoing	LVA	Europe
2	public sector	policy	blockchain	latvia	ongoing	LVA	Europe
2	public sector	policy	desktop/web-based application	lithuania	ongoing	LTU	Europe
2	public sector	policy	internet of things (iot)	lithuania	ongoing	LTU	Europe
2	public sector	policy	artificial intelligence (ai)	lithuania	ongoing	LTU	Europe
2	public sector	policy	big data	lithuania	ongoing	LTU	Europe
2	public sector	policy	blockchain	lithuania	ongoing	LTU	Europe
2	public sector	policy	desktop/web-based application	luxembourg	ongoing	LUX	Europe
2	public sector	policy	internet of things (iot)	luxembourg	ongoing	LUX	Europe
2	public sector	policy	artificial intelligence (ai)	luxembourg	ongoing	LUX	Europe
2	public sector	policy	big data	luxembourg	ongoing	LUX	Europe
2	public sector	policy	blockchain	luxembourg	ongoing	LUX	Europe
2	public sector	policy	desktop/web-based application	netherlands (kingdom of the)	ongoing	NLD	Europe
2	public sector	policy	internet of things (iot)	netherlands (kingdom of the)	ongoing	NLD	Europe
2	public sector	policy	artificial intelligence (ai)	netherlands (kingdom of the)	ongoing	NLD	Europe
2	public sector	policy	big data	netherlands (kingdom of the)	ongoing	NLD	Europe
2	public sector	policy	blockchain	netherlands (kingdom of the)	ongoing	NLD	Europe
2	public sector	policy	desktop/web-based application	poland	ongoing	POL	Europe
2	public sector	policy	internet of things (iot)	poland	ongoing	POL	Europe
2	public sector	policy	artificial intelligence (ai)	poland	ongoing	POL	Europe
2	public sector	policy	big data	poland	ongoing	POL	Europe
2	public sector	policy	blockchain	poland	ongoing	POL	Europe
2	public sector	policy	desktop/web-based application	portugal	ongoing	PRT	Europe
2	public sector	policy	internet of things (iot)	portugal	ongoing	PRT	Europe
2	public sector	policy	artificial intelligence (ai)	portugal	ongoing	PRT	Europe
2	public sector	policy	big data	portugal	ongoing	PRT	Europe
2	public sector	policy	blockchain	portugal	ongoing	PRT	Europe
2	public sector	policy	desktop/web-based application	romania	ongoing	ROU	Europe
2	public sector	policy	internet of things (iot)	romania	ongoing	ROU	Europe
2	public sector	policy	artificial intelligence (ai)	romania	ongoing	ROU	Europe
2	public sector	policy	big data	romania	ongoing	ROU	Europe
2	public sector	policy	blockchain	romania	ongoing	ROU	Europe
2	public sector	policy	desktop/web-based application	slovenia	ongoing	SVN	Europe
2	public sector	policy	internet of things (iot)	slovenia	ongoing	SVN	Europe
2	public sector	policy	artificial intelligence (ai)	slovenia	ongoing	SVN	Europe
2	public sector	policy	big data	slovenia	ongoing	SVN	Europe
2	public sector	policy	blockchain	slovenia	ongoing	SVN	Europe
2	public sector	policy	desktop/web-based application	slovakia	ongoing	SVK	Europe
2	public sector	policy	internet of things (iot)	slovakia	ongoing	SVK	Europe
2	public sector	policy	artificial intelligence (ai)	slovakia	ongoing	SVK	Europe
2	public sector	policy	big data	slovakia	ongoing	SVK	Europe
2	public sector	policy	blockchain	slovakia	ongoing	SVK	Europe
2	public sector	policy	desktop/web-based application	spain	ongoing	ESP	Europe
2	public sector	policy	internet of things (iot)	spain	ongoing	ESP	Europe
2	public sector	policy	artificial intelligence (ai)	spain	ongoing	ESP	Europe
2	public sector	policy	big data	spain	ongoing	ESP	Europe
2	public sector	policy	blockchain	spain	ongoing	ESP	Europe
2	public sector	policy	desktop/web-based application	sweden	ongoing	SWE	Europe
2	public sector	policy	internet of things (iot)	sweden	ongoing	SWE	Europe
2	public sector	policy	artificial intelligence (ai)	sweden	ongoing	SWE	Europe
2	public sector	policy	big data	sweden	ongoing	SWE	Europe
2	public sector	policy	blockchain	sweden	ongoing	SWE	Europe
3	smallholder farmers	solution	mobile app	albania	ongoing	ALB	Europe
3	medium size farms	solution	mobile app	albania	ongoing	ALB	Europe
3	large size farms	solution	mobile app	albania	ongoing	ALB	Europe
3	private sector	solution	mobile app	albania	ongoing	ALB	Europe
3	academia and research institutions	solution	mobile app	albania	ongoing	ALB	Europe
3	agriculture cooperatives	solution	mobile app	albania	ongoing	ALB	Europe
3	smallholder farmers	solution	social media	albania	ongoing	ALB	Europe
3	medium size farms	solution	social media	albania	ongoing	ALB	Europe
3	large size farms	solution	social media	albania	ongoing	ALB	Europe
3	private sector	solution	social media	albania	ongoing	ALB	Europe
3	academia and research institutions	solution	social media	albania	ongoing	ALB	Europe
3	agriculture cooperatives	solution	social media	albania	ongoing	ALB	Europe
3	smallholder farmers	solution	desktop/web-based application	albania	ongoing	ALB	Europe
3	medium size farms	solution	desktop/web-based application	albania	ongoing	ALB	Europe
3	large size farms	solution	desktop/web-based application	albania	ongoing	ALB	Europe
3	private sector	solution	desktop/web-based application	albania	ongoing	ALB	Europe
3	academia and research institutions	solution	desktop/web-based application	albania	ongoing	ALB	Europe
3	agriculture cooperatives	solution	desktop/web-based application	albania	ongoing	ALB	Europe
3	smallholder farmers	solution	online community	albania	ongoing	ALB	Europe
3	medium size farms	solution	online community	albania	ongoing	ALB	Europe
3	large size farms	solution	online community	albania	ongoing	ALB	Europe
3	private sector	solution	online community	albania	ongoing	ALB	Europe
3	academia and research institutions	solution	online community	albania	ongoing	ALB	Europe
3	agriculture cooperatives	solution	online community	albania	ongoing	ALB	Europe
4	other	solution	desktop/web-based application	serbia	ongoing	SRB	Europe
4	other	solution	gis	serbia	ongoing	SRB	Europe
4	other	solution	remote sensing	serbia	ongoing	SRB	Europe
4	other	solution	desktop/web-based application	uzbekistan	ongoing	UZB	Asia
4	other	solution	gis	uzbekistan	ongoing	UZB	Asia
4	other	solution	remote sensing	uzbekistan	ongoing	UZB	Asia
4	other	solution	desktop/web-based application	brazil	ongoing	BRA	Americas
4	other	solution	gis	brazil	ongoing	BRA	Americas
4	other	solution	remote sensing	brazil	ongoing	BRA	Americas
4	other	solution	desktop/web-based application	ethiopia	ongoing	ETH	Africa
4	other	solution	gis	ethiopia	ongoing	ETH	Africa
4	other	solution	remote sensing	ethiopia	ongoing	ETH	Africa
4	other	solution	desktop/web-based application	viet nam	ongoing	VNM	Asia
4	other	solution	gis	viet nam	ongoing	VNM	Asia
4	other	solution	remote sensing	viet nam	ongoing	VNM	Asia
4	other	solution	desktop/web-based application	cambodia	ongoing	KHM	Asia
4	other	solution	gis	cambodia	ongoing	KHM	Asia
4	other	solution	remote sensing	cambodia	ongoing	KHM	Asia
4	other	solution	desktop/web-based application	honduras	ongoing	HND	Americas
4	other	solution	gis	honduras	ongoing	HND	Americas
4	other	solution	remote sensing	honduras	ongoing	HND	Americas
4	other	solution	desktop/web-based application	nepal	ongoing	NPL	Asia
4	other	solution	gis	nepal	ongoing	NPL	Asia
4	other	solution	remote sensing	nepal	ongoing	NPL	Asia
4	other	solution	desktop/web-based application	haiti	ongoing	HTI	Americas
4	other	solution	gis	haiti	ongoing	HTI	Americas
4	other	solution	remote sensing	haiti	ongoing	HTI	Americas
4	other	solution	desktop/web-based application	philippines	ongoing	PHL	Asia
4	other	solution	gis	philippines	ongoing	PHL	Asia
4	other	solution	remote sensing	philippines	ongoing	PHL	Asia
4	other	solution	desktop/web-based application	somalia	ongoing	SOM	Africa
4	other	solution	gis	somalia	ongoing	SOM	Africa
4	other	solution	remote sensing	somalia	ongoing	SOM	Africa
4	other	solution	desktop/web-based application	lesotho	ongoing	LSO	Africa
4	other	solution	gis	lesotho	ongoing	LSO	Africa
4	other	solution	remote sensing	lesotho	ongoing	LSO	Africa
4	other	solution	desktop/web-based application	tunisia	ongoing	TUN	Africa
4	other	solution	gis	tunisia	ongoing	TUN	Africa
4	other	solution	remote sensing	tunisia	ongoing	TUN	Africa
4	other	solution	desktop/web-based application	india	ongoing	IND	Asia
4	other	solution	gis	india	ongoing	IND	Asia
4	other	solution	remote sensing	india	ongoing	IND	Asia
4	other	solution	desktop/web-based application	colombia	ongoing	COL	Americas
4	other	solution	gis	colombia	ongoing	COL	Americas
4	other	solution	remote sensing	colombia	ongoing	COL	Americas
4	other	solution	desktop/web-based application	mexico	ongoing	MEX	Americas
4	other	solution	gis	mexico	ongoing	MEX	Americas
4	other	solution	remote sensing	mexico	ongoing	MEX	Americas
5	academia and research institutions	resource	big data	turkey	ongoing	TUR	Asia
5	agriculture cooperatives	resource	big data	turkey	ongoing	TUR	Asia
5	farm advisors	resource	big data	turkey	ongoing	TUR	Asia
5	civil society organizations	resource	big data	turkey	ongoing	TUR	Asia
5	medium size farms	resource	big data	turkey	ongoing	TUR	Asia
5	large size farms	resource	big data	turkey	ongoing	TUR	Asia
5	public sector	resource	big data	turkey	ongoing	TUR	Asia
5	private sector	resource	big data	turkey	ongoing	TUR	Asia
5	academia and research institutions	resource	blockchain	turkey	ongoing	TUR	Asia
5	agriculture cooperatives	resource	blockchain	turkey	ongoing	TUR	Asia
5	farm advisors	resource	blockchain	turkey	ongoing	TUR	Asia
5	civil society organizations	resource	blockchain	turkey	ongoing	TUR	Asia
5	medium size farms	resource	blockchain	turkey	ongoing	TUR	Asia
5	large size farms	resource	blockchain	turkey	ongoing	TUR	Asia
5	public sector	resource	blockchain	turkey	ongoing	TUR	Asia
5	private sector	resource	blockchain	turkey	ongoing	TUR	Asia
5	academia and research institutions	resource	artificial intelligence (ai)	turkey	ongoing	TUR	Asia
5	agriculture cooperatives	resource	artificial intelligence (ai)	turkey	ongoing	TUR	Asia
5	farm advisors	resource	artificial intelligence (ai)	turkey	ongoing	TUR	Asia
5	civil society organizations	resource	artificial intelligence (ai)	turkey	ongoing	TUR	Asia
5	medium size farms	resource	artificial intelligence (ai)	turkey	ongoing	TUR	Asia
5	large size farms	resource	artificial intelligence (ai)	turkey	ongoing	TUR	Asia
5	public sector	resource	artificial intelligence (ai)	turkey	ongoing	TUR	Asia
5	private sector	resource	artificial intelligence (ai)	turkey	ongoing	TUR	Asia
5	academia and research institutions	resource	cloud	turkey	ongoing	TUR	Asia
5	agriculture cooperatives	resource	cloud	turkey	ongoing	TUR	Asia
5	farm advisors	resource	cloud	turkey	ongoing	TUR	Asia
5	civil society organizations	resource	cloud	turkey	ongoing	TUR	Asia
5	medium size farms	resource	cloud	turkey	ongoing	TUR	Asia
5	large size farms	resource	cloud	turkey	ongoing	TUR	Asia
5	public sector	resource	cloud	turkey	ongoing	TUR	Asia
5	private sector	resource	cloud	turkey	ongoing	TUR	Asia
5	academia and research institutions	resource	drone	turkey	ongoing	TUR	Asia
5	agriculture cooperatives	resource	drone	turkey	ongoing	TUR	Asia
5	farm advisors	resource	drone	turkey	ongoing	TUR	Asia
5	civil society organizations	resource	drone	turkey	ongoing	TUR	Asia
5	medium size farms	resource	drone	turkey	ongoing	TUR	Asia
5	large size farms	resource	drone	turkey	ongoing	TUR	Asia
5	public sector	resource	drone	turkey	ongoing	TUR	Asia
5	private sector	resource	drone	turkey	ongoing	TUR	Asia
5	academia and research institutions	resource	internet of things (iot)	turkey	ongoing	TUR	Asia
5	agriculture cooperatives	resource	internet of things (iot)	turkey	ongoing	TUR	Asia
5	farm advisors	resource	internet of things (iot)	turkey	ongoing	TUR	Asia
5	civil society organizations	resource	internet of things (iot)	turkey	ongoing	TUR	Asia
5	medium size farms	resource	internet of things (iot)	turkey	ongoing	TUR	Asia
5	large size farms	resource	internet of things (iot)	turkey	ongoing	TUR	Asia
5	public sector	resource	internet of things (iot)	turkey	ongoing	TUR	Asia
5	private sector	resource	internet of things (iot)	turkey	ongoing	TUR	Asia
5	academia and research institutions	resource	e-commerce/online marketplace	turkey	ongoing	TUR	Asia
5	agriculture cooperatives	resource	e-commerce/online marketplace	turkey	ongoing	TUR	Asia
5	farm advisors	resource	e-commerce/online marketplace	turkey	ongoing	TUR	Asia
5	civil society organizations	resource	e-commerce/online marketplace	turkey	ongoing	TUR	Asia
5	medium size farms	resource	e-commerce/online marketplace	turkey	ongoing	TUR	Asia
5	large size farms	resource	e-commerce/online marketplace	turkey	ongoing	TUR	Asia
5	public sector	resource	e-commerce/online marketplace	turkey	ongoing	TUR	Asia
5	private sector	resource	e-commerce/online marketplace	turkey	ongoing	TUR	Asia
5	academia and research institutions	resource	gps	turkey	ongoing	TUR	Asia
5	agriculture cooperatives	resource	gps	turkey	ongoing	TUR	Asia
5	farm advisors	resource	gps	turkey	ongoing	TUR	Asia
5	civil society organizations	resource	gps	turkey	ongoing	TUR	Asia
5	medium size farms	resource	gps	turkey	ongoing	TUR	Asia
5	large size farms	resource	gps	turkey	ongoing	TUR	Asia
5	public sector	resource	gps	turkey	ongoing	TUR	Asia
5	private sector	resource	gps	turkey	ongoing	TUR	Asia
5	academia and research institutions	resource	gis	turkey	ongoing	TUR	Asia
5	agriculture cooperatives	resource	gis	turkey	ongoing	TUR	Asia
5	farm advisors	resource	gis	turkey	ongoing	TUR	Asia
5	civil society organizations	resource	gis	turkey	ongoing	TUR	Asia
5	medium size farms	resource	gis	turkey	ongoing	TUR	Asia
5	large size farms	resource	gis	turkey	ongoing	TUR	Asia
5	public sector	resource	gis	turkey	ongoing	TUR	Asia
5	private sector	resource	gis	turkey	ongoing	TUR	Asia
5	academia and research institutions	resource	mobile app	turkey	ongoing	TUR	Asia
5	agriculture cooperatives	resource	mobile app	turkey	ongoing	TUR	Asia
5	farm advisors	resource	mobile app	turkey	ongoing	TUR	Asia
5	civil society organizations	resource	mobile app	turkey	ongoing	TUR	Asia
5	medium size farms	resource	mobile app	turkey	ongoing	TUR	Asia
5	large size farms	resource	mobile app	turkey	ongoing	TUR	Asia
5	public sector	resource	mobile app	turkey	ongoing	TUR	Asia
5	private sector	resource	mobile app	turkey	ongoing	TUR	Asia
5	academia and research institutions	resource	remote sensing	turkey	ongoing	TUR	Asia
5	agriculture cooperatives	resource	remote sensing	turkey	ongoing	TUR	Asia
5	farm advisors	resource	remote sensing	turkey	ongoing	TUR	Asia
5	civil society organizations	resource	remote sensing	turkey	ongoing	TUR	Asia
5	medium size farms	resource	remote sensing	turkey	ongoing	TUR	Asia
5	large size farms	resource	remote sensing	turkey	ongoing	TUR	Asia
5	public sector	resource	remote sensing	turkey	ongoing	TUR	Asia
5	private sector	resource	remote sensing	turkey	ongoing	TUR	Asia
5	academia and research institutions	resource	robotics	turkey	ongoing	TUR	Asia
5	agriculture cooperatives	resource	robotics	turkey	ongoing	TUR	Asia
5	farm advisors	resource	robotics	turkey	ongoing	TUR	Asia
5	civil society organizations	resource	robotics	turkey	ongoing	TUR	Asia
5	medium size farms	resource	robotics	turkey	ongoing	TUR	Asia
5	large size farms	resource	robotics	turkey	ongoing	TUR	Asia
5	public sector	resource	robotics	turkey	ongoing	TUR	Asia
5	private sector	resource	robotics	turkey	ongoing	TUR	Asia
5	academia and research institutions	resource	social media	turkey	ongoing	TUR	Asia
5	agriculture cooperatives	resource	social media	turkey	ongoing	TUR	Asia
5	farm advisors	resource	social media	turkey	ongoing	TUR	Asia
5	civil society organizations	resource	social media	turkey	ongoing	TUR	Asia
5	medium size farms	resource	social media	turkey	ongoing	TUR	Asia
5	large size farms	resource	social media	turkey	ongoing	TUR	Asia
5	public sector	resource	social media	turkey	ongoing	TUR	Asia
5	private sector	resource	social media	turkey	ongoing	TUR	Asia
5	academia and research institutions	resource	website	turkey	ongoing	TUR	Asia
5	agriculture cooperatives	resource	website	turkey	ongoing	TUR	Asia
5	farm advisors	resource	website	turkey	ongoing	TUR	Asia
5	civil society organizations	resource	website	turkey	ongoing	TUR	Asia
5	medium size farms	resource	website	turkey	ongoing	TUR	Asia
5	large size farms	resource	website	turkey	ongoing	TUR	Asia
5	public sector	resource	website	turkey	ongoing	TUR	Asia
5	private sector	resource	website	turkey	ongoing	TUR	Asia
5	academia and research institutions	resource	sensor	turkey	ongoing	TUR	Asia
5	agriculture cooperatives	resource	sensor	turkey	ongoing	TUR	Asia
5	farm advisors	resource	sensor	turkey	ongoing	TUR	Asia
5	civil society organizations	resource	sensor	turkey	ongoing	TUR	Asia
5	medium size farms	resource	sensor	turkey	ongoing	TUR	Asia
5	large size farms	resource	sensor	turkey	ongoing	TUR	Asia
5	public sector	resource	sensor	turkey	ongoing	TUR	Asia
5	private sector	resource	sensor	turkey	ongoing	TUR	Asia
6	smallholder farmers	good practice	social media	belgium	ongoing	BEL	Europe
6	medium size farms	good practice	social media	belgium	ongoing	BEL	Europe
6	large size farms	good practice	social media	belgium	ongoing	BEL	Europe
6	public sector	good practice	social media	belgium	ongoing	BEL	Europe
6	private sector	good practice	social media	belgium	ongoing	BEL	Europe
6	academia and research institutions	good practice	social media	belgium	ongoing	BEL	Europe
6	civil society organizations	good practice	social media	belgium	ongoing	BEL	Europe
6	food consumers	good practice	social media	belgium	ongoing	BEL	Europe
6	rural communities	good practice	social media	belgium	ongoing	BEL	Europe
6	agriculture cooperatives	good practice	social media	belgium	ongoing	BEL	Europe
6	smallholder farmers	good practice	desktop/web-based application	belgium	ongoing	BEL	Europe
6	medium size farms	good practice	desktop/web-based application	belgium	ongoing	BEL	Europe
6	large size farms	good practice	desktop/web-based application	belgium	ongoing	BEL	Europe
6	public sector	good practice	desktop/web-based application	belgium	ongoing	BEL	Europe
6	private sector	good practice	desktop/web-based application	belgium	ongoing	BEL	Europe
6	academia and research institutions	good practice	desktop/web-based application	belgium	ongoing	BEL	Europe
6	civil society organizations	good practice	desktop/web-based application	belgium	ongoing	BEL	Europe
6	food consumers	good practice	desktop/web-based application	belgium	ongoing	BEL	Europe
6	rural communities	good practice	desktop/web-based application	belgium	ongoing	BEL	Europe
6	agriculture cooperatives	good practice	desktop/web-based application	belgium	ongoing	BEL	Europe
7	smallholder farmers	solution	online community	france	ongoing	FRA	Europe
7	medium size farms	solution	online community	france	ongoing	FRA	Europe
7	public sector	solution	online community	france	ongoing	FRA	Europe
7	private sector	solution	online community	france	ongoing	FRA	Europe
7	academia and research institutions	solution	online community	france	ongoing	FRA	Europe
7	civil society organizations	solution	online community	france	ongoing	FRA	Europe
7	food consumers	solution	online community	france	ongoing	FRA	Europe
7	rural communities	solution	online community	france	ongoing	FRA	Europe
7	smallholder farmers	solution	e-commerce/online marketplace	france	ongoing	FRA	Europe
7	medium size farms	solution	e-commerce/online marketplace	france	ongoing	FRA	Europe
7	public sector	solution	e-commerce/online marketplace	france	ongoing	FRA	Europe
7	private sector	solution	e-commerce/online marketplace	france	ongoing	FRA	Europe
7	academia and research institutions	solution	e-commerce/online marketplace	france	ongoing	FRA	Europe
7	civil society organizations	solution	e-commerce/online marketplace	france	ongoing	FRA	Europe
7	food consumers	solution	e-commerce/online marketplace	france	ongoing	FRA	Europe
7	rural communities	solution	e-commerce/online marketplace	france	ongoing	FRA	Europe
7	smallholder farmers	solution	desktop/web-based application	france	ongoing	FRA	Europe
7	medium size farms	solution	desktop/web-based application	france	ongoing	FRA	Europe
7	public sector	solution	desktop/web-based application	france	ongoing	FRA	Europe
7	private sector	solution	desktop/web-based application	france	ongoing	FRA	Europe
7	academia and research institutions	solution	desktop/web-based application	france	ongoing	FRA	Europe
7	civil society organizations	solution	desktop/web-based application	france	ongoing	FRA	Europe
7	food consumers	solution	desktop/web-based application	france	ongoing	FRA	Europe
7	rural communities	solution	desktop/web-based application	france	ongoing	FRA	Europe
8	smallholder farmers	solution	mobile app	spain	ongoing	ESP	Europe
8	medium size farms	solution	mobile app	spain	ongoing	ESP	Europe
8	rural communities	solution	mobile app	spain	ongoing	ESP	Europe
8	food consumers	solution	mobile app	spain	ongoing	ESP	Europe
8	smallholder farmers	solution	gps	spain	ongoing	ESP	Europe
8	medium size farms	solution	gps	spain	ongoing	ESP	Europe
8	rural communities	solution	gps	spain	ongoing	ESP	Europe
8	food consumers	solution	gps	spain	ongoing	ESP	Europe
8	smallholder farmers	solution	sensor	spain	ongoing	ESP	Europe
8	medium size farms	solution	sensor	spain	ongoing	ESP	Europe
8	rural communities	solution	sensor	spain	ongoing	ESP	Europe
8	food consumers	solution	sensor	spain	ongoing	ESP	Europe
8	smallholder farmers	solution	drone	spain	ongoing	ESP	Europe
8	medium size farms	solution	drone	spain	ongoing	ESP	Europe
8	rural communities	solution	drone	spain	ongoing	ESP	Europe
8	food consumers	solution	drone	spain	ongoing	ESP	Europe
8	smallholder farmers	solution	internet of things (iot)	spain	ongoing	ESP	Europe
8	medium size farms	solution	internet of things (iot)	spain	ongoing	ESP	Europe
8	rural communities	solution	internet of things (iot)	spain	ongoing	ESP	Europe
8	food consumers	solution	internet of things (iot)	spain	ongoing	ESP	Europe
9	medium size farms	solution	mobile app	israel	ongoing	ISR	Asia
9	large size farms	solution	mobile app	israel	ongoing	ISR	Asia
9	farm advisors	solution	mobile app	israel	ongoing	ISR	Asia
9	medium size farms	solution	desktop/web-based application	israel	ongoing	ISR	Asia
9	large size farms	solution	desktop/web-based application	israel	ongoing	ISR	Asia
9	farm advisors	solution	desktop/web-based application	israel	ongoing	ISR	Asia
9	medium size farms	solution	gps	israel	ongoing	ISR	Asia
9	large size farms	solution	gps	israel	ongoing	ISR	Asia
9	farm advisors	solution	gps	israel	ongoing	ISR	Asia
9	medium size farms	solution	sensor	israel	ongoing	ISR	Asia
9	large size farms	solution	sensor	israel	ongoing	ISR	Asia
9	farm advisors	solution	sensor	israel	ongoing	ISR	Asia
9	medium size farms	solution	internet of things (iot)	israel	ongoing	ISR	Asia
9	large size farms	solution	internet of things (iot)	israel	ongoing	ISR	Asia
9	farm advisors	solution	internet of things (iot)	israel	ongoing	ISR	Asia
9	medium size farms	solution	cloud	israel	ongoing	ISR	Asia
9	large size farms	solution	cloud	israel	ongoing	ISR	Asia
9	farm advisors	solution	cloud	israel	ongoing	ISR	Asia
9	medium size farms	solution	big data	israel	ongoing	ISR	Asia
9	large size farms	solution	big data	israel	ongoing	ISR	Asia
9	farm advisors	solution	big data	israel	ongoing	ISR	Asia
9	medium size farms	solution	mobile app	russian federation	ongoing	RUS	Europe
9	large size farms	solution	mobile app	russian federation	ongoing	RUS	Europe
9	farm advisors	solution	mobile app	russian federation	ongoing	RUS	Europe
9	medium size farms	solution	desktop/web-based application	russian federation	ongoing	RUS	Europe
9	large size farms	solution	desktop/web-based application	russian federation	ongoing	RUS	Europe
9	farm advisors	solution	desktop/web-based application	russian federation	ongoing	RUS	Europe
9	medium size farms	solution	gps	russian federation	ongoing	RUS	Europe
9	large size farms	solution	gps	russian federation	ongoing	RUS	Europe
9	farm advisors	solution	gps	russian federation	ongoing	RUS	Europe
9	medium size farms	solution	sensor	russian federation	ongoing	RUS	Europe
9	large size farms	solution	sensor	russian federation	ongoing	RUS	Europe
9	farm advisors	solution	sensor	russian federation	ongoing	RUS	Europe
9	medium size farms	solution	internet of things (iot)	russian federation	ongoing	RUS	Europe
9	large size farms	solution	internet of things (iot)	russian federation	ongoing	RUS	Europe
9	farm advisors	solution	internet of things (iot)	russian federation	ongoing	RUS	Europe
9	medium size farms	solution	cloud	russian federation	ongoing	RUS	Europe
9	large size farms	solution	cloud	russian federation	ongoing	RUS	Europe
9	farm advisors	solution	cloud	russian federation	ongoing	RUS	Europe
9	medium size farms	solution	big data	russian federation	ongoing	RUS	Europe
9	large size farms	solution	big data	russian federation	ongoing	RUS	Europe
9	farm advisors	solution	big data	russian federation	ongoing	RUS	Europe
9	medium size farms	solution	mobile app	belarus	ongoing	BLR	Europe
9	large size farms	solution	mobile app	belarus	ongoing	BLR	Europe
9	farm advisors	solution	mobile app	belarus	ongoing	BLR	Europe
9	medium size farms	solution	desktop/web-based application	belarus	ongoing	BLR	Europe
9	large size farms	solution	desktop/web-based application	belarus	ongoing	BLR	Europe
9	farm advisors	solution	desktop/web-based application	belarus	ongoing	BLR	Europe
9	medium size farms	solution	gps	belarus	ongoing	BLR	Europe
9	large size farms	solution	gps	belarus	ongoing	BLR	Europe
9	farm advisors	solution	gps	belarus	ongoing	BLR	Europe
9	medium size farms	solution	sensor	belarus	ongoing	BLR	Europe
9	large size farms	solution	sensor	belarus	ongoing	BLR	Europe
9	farm advisors	solution	sensor	belarus	ongoing	BLR	Europe
9	medium size farms	solution	internet of things (iot)	belarus	ongoing	BLR	Europe
9	large size farms	solution	internet of things (iot)	belarus	ongoing	BLR	Europe
9	farm advisors	solution	internet of things (iot)	belarus	ongoing	BLR	Europe
9	medium size farms	solution	cloud	belarus	ongoing	BLR	Europe
9	large size farms	solution	cloud	belarus	ongoing	BLR	Europe
9	farm advisors	solution	cloud	belarus	ongoing	BLR	Europe
9	medium size farms	solution	big data	belarus	ongoing	BLR	Europe
9	large size farms	solution	big data	belarus	ongoing	BLR	Europe
9	farm advisors	solution	big data	belarus	ongoing	BLR	Europe
9	medium size farms	solution	mobile app	kazakhstan	ongoing	KAZ	Asia
9	large size farms	solution	mobile app	kazakhstan	ongoing	KAZ	Asia
9	farm advisors	solution	mobile app	kazakhstan	ongoing	KAZ	Asia
9	medium size farms	solution	desktop/web-based application	kazakhstan	ongoing	KAZ	Asia
9	large size farms	solution	desktop/web-based application	kazakhstan	ongoing	KAZ	Asia
9	farm advisors	solution	desktop/web-based application	kazakhstan	ongoing	KAZ	Asia
9	medium size farms	solution	gps	kazakhstan	ongoing	KAZ	Asia
9	large size farms	solution	gps	kazakhstan	ongoing	KAZ	Asia
9	farm advisors	solution	gps	kazakhstan	ongoing	KAZ	Asia
9	medium size farms	solution	sensor	kazakhstan	ongoing	KAZ	Asia
9	large size farms	solution	sensor	kazakhstan	ongoing	KAZ	Asia
9	farm advisors	solution	sensor	kazakhstan	ongoing	KAZ	Asia
9	medium size farms	solution	internet of things (iot)	kazakhstan	ongoing	KAZ	Asia
9	large size farms	solution	internet of things (iot)	kazakhstan	ongoing	KAZ	Asia
9	farm advisors	solution	internet of things (iot)	kazakhstan	ongoing	KAZ	Asia
9	medium size farms	solution	cloud	kazakhstan	ongoing	KAZ	Asia
9	large size farms	solution	cloud	kazakhstan	ongoing	KAZ	Asia
9	farm advisors	solution	cloud	kazakhstan	ongoing	KAZ	Asia
9	medium size farms	solution	big data	kazakhstan	ongoing	KAZ	Asia
9	large size farms	solution	big data	kazakhstan	ongoing	KAZ	Asia
9	farm advisors	solution	big data	kazakhstan	ongoing	KAZ	Asia
9	medium size farms	solution	mobile app	kyrgyzstan	ongoing	KGZ	Asia
9	large size farms	solution	mobile app	kyrgyzstan	ongoing	KGZ	Asia
9	farm advisors	solution	mobile app	kyrgyzstan	ongoing	KGZ	Asia
9	medium size farms	solution	desktop/web-based application	kyrgyzstan	ongoing	KGZ	Asia
9	large size farms	solution	desktop/web-based application	kyrgyzstan	ongoing	KGZ	Asia
9	farm advisors	solution	desktop/web-based application	kyrgyzstan	ongoing	KGZ	Asia
9	medium size farms	solution	gps	kyrgyzstan	ongoing	KGZ	Asia
9	large size farms	solution	gps	kyrgyzstan	ongoing	KGZ	Asia
9	farm advisors	solution	gps	kyrgyzstan	ongoing	KGZ	Asia
9	medium size farms	solution	sensor	kyrgyzstan	ongoing	KGZ	Asia
9	large size farms	solution	sensor	kyrgyzstan	ongoing	KGZ	Asia
9	farm advisors	solution	sensor	kyrgyzstan	ongoing	KGZ	Asia
9	medium size farms	solution	internet of things (iot)	kyrgyzstan	ongoing	KGZ	Asia
9	large size farms	solution	internet of things (iot)	kyrgyzstan	ongoing	KGZ	Asia
9	farm advisors	solution	internet of things (iot)	kyrgyzstan	ongoing	KGZ	Asia
9	medium size farms	solution	cloud	kyrgyzstan	ongoing	KGZ	Asia
9	large size farms	solution	cloud	kyrgyzstan	ongoing	KGZ	Asia
9	farm advisors	solution	cloud	kyrgyzstan	ongoing	KGZ	Asia
9	medium size farms	solution	big data	kyrgyzstan	ongoing	KGZ	Asia
9	large size farms	solution	big data	kyrgyzstan	ongoing	KGZ	Asia
9	farm advisors	solution	big data	kyrgyzstan	ongoing	KGZ	Asia
9	medium size farms	solution	mobile app	tajikistan	ongoing	TJK	Asia
9	large size farms	solution	mobile app	tajikistan	ongoing	TJK	Asia
9	farm advisors	solution	mobile app	tajikistan	ongoing	TJK	Asia
9	medium size farms	solution	desktop/web-based application	tajikistan	ongoing	TJK	Asia
9	large size farms	solution	desktop/web-based application	tajikistan	ongoing	TJK	Asia
9	farm advisors	solution	desktop/web-based application	tajikistan	ongoing	TJK	Asia
9	medium size farms	solution	gps	tajikistan	ongoing	TJK	Asia
9	large size farms	solution	gps	tajikistan	ongoing	TJK	Asia
9	farm advisors	solution	gps	tajikistan	ongoing	TJK	Asia
9	medium size farms	solution	sensor	tajikistan	ongoing	TJK	Asia
9	large size farms	solution	sensor	tajikistan	ongoing	TJK	Asia
9	farm advisors	solution	sensor	tajikistan	ongoing	TJK	Asia
9	medium size farms	solution	internet of things (iot)	tajikistan	ongoing	TJK	Asia
9	large size farms	solution	internet of things (iot)	tajikistan	ongoing	TJK	Asia
9	farm advisors	solution	internet of things (iot)	tajikistan	ongoing	TJK	Asia
9	medium size farms	solution	cloud	tajikistan	ongoing	TJK	Asia
9	large size farms	solution	cloud	tajikistan	ongoing	TJK	Asia
9	farm advisors	solution	cloud	tajikistan	ongoing	TJK	Asia
9	medium size farms	solution	big data	tajikistan	ongoing	TJK	Asia
9	large size farms	solution	big data	tajikistan	ongoing	TJK	Asia
9	farm advisors	solution	big data	tajikistan	ongoing	TJK	Asia
9	medium size farms	solution	mobile app	turkmenistan	ongoing	TKM	Asia
9	large size farms	solution	mobile app	turkmenistan	ongoing	TKM	Asia
9	farm advisors	solution	mobile app	turkmenistan	ongoing	TKM	Asia
9	medium size farms	solution	desktop/web-based application	turkmenistan	ongoing	TKM	Asia
9	large size farms	solution	desktop/web-based application	turkmenistan	ongoing	TKM	Asia
9	farm advisors	solution	desktop/web-based application	turkmenistan	ongoing	TKM	Asia
9	medium size farms	solution	gps	turkmenistan	ongoing	TKM	Asia
9	large size farms	solution	gps	turkmenistan	ongoing	TKM	Asia
9	farm advisors	solution	gps	turkmenistan	ongoing	TKM	Asia
9	medium size farms	solution	sensor	turkmenistan	ongoing	TKM	Asia
9	large size farms	solution	sensor	turkmenistan	ongoing	TKM	Asia
9	farm advisors	solution	sensor	turkmenistan	ongoing	TKM	Asia
9	medium size farms	solution	internet of things (iot)	turkmenistan	ongoing	TKM	Asia
9	large size farms	solution	internet of things (iot)	turkmenistan	ongoing	TKM	Asia
9	farm advisors	solution	internet of things (iot)	turkmenistan	ongoing	TKM	Asia
9	medium size farms	solution	cloud	turkmenistan	ongoing	TKM	Asia
9	large size farms	solution	cloud	turkmenistan	ongoing	TKM	Asia
9	farm advisors	solution	cloud	turkmenistan	ongoing	TKM	Asia
9	medium size farms	solution	big data	turkmenistan	ongoing	TKM	Asia
9	large size farms	solution	big data	turkmenistan	ongoing	TKM	Asia
9	farm advisors	solution	big data	turkmenistan	ongoing	TKM	Asia
9	medium size farms	solution	mobile app	uzbekistan	ongoing	UZB	Asia
9	large size farms	solution	mobile app	uzbekistan	ongoing	UZB	Asia
9	farm advisors	solution	mobile app	uzbekistan	ongoing	UZB	Asia
9	medium size farms	solution	desktop/web-based application	uzbekistan	ongoing	UZB	Asia
9	large size farms	solution	desktop/web-based application	uzbekistan	ongoing	UZB	Asia
9	farm advisors	solution	desktop/web-based application	uzbekistan	ongoing	UZB	Asia
9	medium size farms	solution	gps	uzbekistan	ongoing	UZB	Asia
9	large size farms	solution	gps	uzbekistan	ongoing	UZB	Asia
9	farm advisors	solution	gps	uzbekistan	ongoing	UZB	Asia
9	medium size farms	solution	sensor	uzbekistan	ongoing	UZB	Asia
9	large size farms	solution	sensor	uzbekistan	ongoing	UZB	Asia
9	farm advisors	solution	sensor	uzbekistan	ongoing	UZB	Asia
9	medium size farms	solution	internet of things (iot)	uzbekistan	ongoing	UZB	Asia
9	large size farms	solution	internet of things (iot)	uzbekistan	ongoing	UZB	Asia
9	farm advisors	solution	internet of things (iot)	uzbekistan	ongoing	UZB	Asia
9	medium size farms	solution	cloud	uzbekistan	ongoing	UZB	Asia
9	large size farms	solution	cloud	uzbekistan	ongoing	UZB	Asia
9	farm advisors	solution	cloud	uzbekistan	ongoing	UZB	Asia
9	medium size farms	solution	big data	uzbekistan	ongoing	UZB	Asia
9	large size farms	solution	big data	uzbekistan	ongoing	UZB	Asia
9	farm advisors	solution	big data	uzbekistan	ongoing	UZB	Asia
10	medium size farms	digital/smart village	desktop/web-based application	azerbaijan	ongoing	AZE	Asia
10	rural communities	digital/smart village	desktop/web-based application	azerbaijan	ongoing	AZE	Asia
10	smallholder farmers	digital/smart village	desktop/web-based application	azerbaijan	ongoing	AZE	Asia
10	medium size farms	digital/smart village	internet of things (iot)	azerbaijan	ongoing	AZE	Asia
10	rural communities	digital/smart village	internet of things (iot)	azerbaijan	ongoing	AZE	Asia
10	smallholder farmers	digital/smart village	internet of things (iot)	azerbaijan	ongoing	AZE	Asia
10	medium size farms	digital/smart village	mobile app	azerbaijan	ongoing	AZE	Asia
10	rural communities	digital/smart village	mobile app	azerbaijan	ongoing	AZE	Asia
10	smallholder farmers	digital/smart village	mobile app	azerbaijan	ongoing	AZE	Asia
11	smallholder farmers	solution	desktop/web-based application	republic of moldova	ongoing	MDA	Europe
11	medium size farms	solution	desktop/web-based application	republic of moldova	ongoing	MDA	Europe
11	large size farms	solution	desktop/web-based application	republic of moldova	ongoing	MDA	Europe
11	smallholder farmers	solution	sensor	republic of moldova	ongoing	MDA	Europe
11	medium size farms	solution	sensor	republic of moldova	ongoing	MDA	Europe
11	large size farms	solution	sensor	republic of moldova	ongoing	MDA	Europe
11	smallholder farmers	solution	internet of things (iot)	republic of moldova	ongoing	MDA	Europe
11	medium size farms	solution	internet of things (iot)	republic of moldova	ongoing	MDA	Europe
11	large size farms	solution	internet of things (iot)	republic of moldova	ongoing	MDA	Europe
12	smallholder farmers	solution	desktop/web-based application	ukraine	ongoing	UKR	Europe
12	medium size farms	solution	desktop/web-based application	ukraine	ongoing	UKR	Europe
12	large size farms	solution	desktop/web-based application	ukraine	ongoing	UKR	Europe
12	private sector	solution	desktop/web-based application	ukraine	ongoing	UKR	Europe
12	farm advisors	solution	desktop/web-based application	ukraine	ongoing	UKR	Europe
13	smallholder farmers	solution	desktop/web-based application	ukraine	ongoing	UKR	Europe
13	medium size farms	solution	desktop/web-based application	ukraine	ongoing	UKR	Europe
13	large size farms	solution	desktop/web-based application	ukraine	ongoing	UKR	Europe
13	private sector	solution	desktop/web-based application	ukraine	ongoing	UKR	Europe
13	smallholder farmers	solution	cloud	ukraine	ongoing	UKR	Europe
13	medium size farms	solution	cloud	ukraine	ongoing	UKR	Europe
13	large size farms	solution	cloud	ukraine	ongoing	UKR	Europe
13	private sector	solution	cloud	ukraine	ongoing	UKR	Europe
13	smallholder farmers	solution	e-commerce/online marketplace	ukraine	ongoing	UKR	Europe
13	medium size farms	solution	e-commerce/online marketplace	ukraine	ongoing	UKR	Europe
13	large size farms	solution	e-commerce/online marketplace	ukraine	ongoing	UKR	Europe
13	private sector	solution	e-commerce/online marketplace	ukraine	ongoing	UKR	Europe
13	smallholder farmers	solution	e-payment	ukraine	ongoing	UKR	Europe
13	medium size farms	solution	e-payment	ukraine	ongoing	UKR	Europe
13	large size farms	solution	e-payment	ukraine	ongoing	UKR	Europe
13	private sector	solution	e-payment	ukraine	ongoing	UKR	Europe
13	smallholder farmers	solution	machine learning	ukraine	ongoing	UKR	Europe
13	medium size farms	solution	machine learning	ukraine	ongoing	UKR	Europe
13	large size farms	solution	machine learning	ukraine	ongoing	UKR	Europe
13	private sector	solution	machine learning	ukraine	ongoing	UKR	Europe
13	smallholder farmers	solution	online community	ukraine	ongoing	UKR	Europe
13	medium size farms	solution	online community	ukraine	ongoing	UKR	Europe
13	large size farms	solution	online community	ukraine	ongoing	UKR	Europe
13	private sector	solution	online community	ukraine	ongoing	UKR	Europe
14	smallholder farmers	solution	desktop/web-based application	tajikistan	ongoing	TJK	Asia
14	medium size farms	solution	desktop/web-based application	tajikistan	ongoing	TJK	Asia
14	large size farms	solution	desktop/web-based application	tajikistan	ongoing	TJK	Asia
14	farm advisors	solution	desktop/web-based application	tajikistan	ongoing	TJK	Asia
14	smallholder farmers	solution	desktop/web-based application	kyrgyzstan	ongoing	KGZ	Asia
14	medium size farms	solution	desktop/web-based application	kyrgyzstan	ongoing	KGZ	Asia
14	large size farms	solution	desktop/web-based application	kyrgyzstan	ongoing	KGZ	Asia
14	farm advisors	solution	desktop/web-based application	kyrgyzstan	ongoing	KGZ	Asia
14	smallholder farmers	solution	desktop/web-based application	uzbekistan	ongoing	UZB	Asia
14	medium size farms	solution	desktop/web-based application	uzbekistan	ongoing	UZB	Asia
14	large size farms	solution	desktop/web-based application	uzbekistan	ongoing	UZB	Asia
14	farm advisors	solution	desktop/web-based application	uzbekistan	ongoing	UZB	Asia
14	smallholder farmers	solution	desktop/web-based application	kazakhstan	ongoing	KAZ	Asia
14	medium size farms	solution	desktop/web-based application	kazakhstan	ongoing	KAZ	Asia
14	large size farms	solution	desktop/web-based application	kazakhstan	ongoing	KAZ	Asia
14	farm advisors	solution	desktop/web-based application	kazakhstan	ongoing	KAZ	Asia
14	smallholder farmers	solution	desktop/web-based application	russian federation	ongoing	RUS	Europe
14	medium size farms	solution	desktop/web-based application	russian federation	ongoing	RUS	Europe
14	large size farms	solution	desktop/web-based application	russian federation	ongoing	RUS	Europe
14	farm advisors	solution	desktop/web-based application	russian federation	ongoing	RUS	Europe
15	smallholder farmers	solution	mobile app	albania	ongoing	ALB	Europe
15	medium size farms	solution	mobile app	albania	ongoing	ALB	Europe
15	large size farms	solution	mobile app	albania	ongoing	ALB	Europe
15	civil society organizations	solution	mobile app	albania	ongoing	ALB	Europe
15	rural communities	solution	mobile app	albania	ongoing	ALB	Europe
15	agriculture cooperatives	solution	mobile app	albania	ongoing	ALB	Europe
15	smallholder farmers	solution	remote sensing	albania	ongoing	ALB	Europe
15	medium size farms	solution	remote sensing	albania	ongoing	ALB	Europe
15	large size farms	solution	remote sensing	albania	ongoing	ALB	Europe
15	civil society organizations	solution	remote sensing	albania	ongoing	ALB	Europe
15	rural communities	solution	remote sensing	albania	ongoing	ALB	Europe
15	agriculture cooperatives	solution	remote sensing	albania	ongoing	ALB	Europe
15	smallholder farmers	solution	gps	albania	ongoing	ALB	Europe
15	medium size farms	solution	gps	albania	ongoing	ALB	Europe
15	large size farms	solution	gps	albania	ongoing	ALB	Europe
15	civil society organizations	solution	gps	albania	ongoing	ALB	Europe
15	rural communities	solution	gps	albania	ongoing	ALB	Europe
15	agriculture cooperatives	solution	gps	albania	ongoing	ALB	Europe
15	smallholder farmers	solution	gis	albania	ongoing	ALB	Europe
15	medium size farms	solution	gis	albania	ongoing	ALB	Europe
15	large size farms	solution	gis	albania	ongoing	ALB	Europe
15	civil society organizations	solution	gis	albania	ongoing	ALB	Europe
15	rural communities	solution	gis	albania	ongoing	ALB	Europe
15	agriculture cooperatives	solution	gis	albania	ongoing	ALB	Europe
15	smallholder farmers	solution	sensor	albania	ongoing	ALB	Europe
15	medium size farms	solution	sensor	albania	ongoing	ALB	Europe
15	large size farms	solution	sensor	albania	ongoing	ALB	Europe
15	civil society organizations	solution	sensor	albania	ongoing	ALB	Europe
15	rural communities	solution	sensor	albania	ongoing	ALB	Europe
15	agriculture cooperatives	solution	sensor	albania	ongoing	ALB	Europe
15	smallholder farmers	solution	internet of things (iot)	albania	ongoing	ALB	Europe
15	medium size farms	solution	internet of things (iot)	albania	ongoing	ALB	Europe
15	large size farms	solution	internet of things (iot)	albania	ongoing	ALB	Europe
15	civil society organizations	solution	internet of things (iot)	albania	ongoing	ALB	Europe
15	rural communities	solution	internet of things (iot)	albania	ongoing	ALB	Europe
15	agriculture cooperatives	solution	internet of things (iot)	albania	ongoing	ALB	Europe
15	smallholder farmers	solution	cloud	albania	ongoing	ALB	Europe
15	medium size farms	solution	cloud	albania	ongoing	ALB	Europe
15	large size farms	solution	cloud	albania	ongoing	ALB	Europe
15	civil society organizations	solution	cloud	albania	ongoing	ALB	Europe
15	rural communities	solution	cloud	albania	ongoing	ALB	Europe
15	agriculture cooperatives	solution	cloud	albania	ongoing	ALB	Europe
15	smallholder farmers	solution	machine learning	albania	ongoing	ALB	Europe
15	medium size farms	solution	machine learning	albania	ongoing	ALB	Europe
15	large size farms	solution	machine learning	albania	ongoing	ALB	Europe
15	civil society organizations	solution	machine learning	albania	ongoing	ALB	Europe
15	rural communities	solution	machine learning	albania	ongoing	ALB	Europe
15	agriculture cooperatives	solution	machine learning	albania	ongoing	ALB	Europe
15	smallholder farmers	solution	mobile app	austria	ongoing	AUT	Europe
15	medium size farms	solution	mobile app	austria	ongoing	AUT	Europe
15	large size farms	solution	mobile app	austria	ongoing	AUT	Europe
15	civil society organizations	solution	mobile app	austria	ongoing	AUT	Europe
15	rural communities	solution	mobile app	austria	ongoing	AUT	Europe
15	agriculture cooperatives	solution	mobile app	austria	ongoing	AUT	Europe
15	smallholder farmers	solution	remote sensing	austria	ongoing	AUT	Europe
15	medium size farms	solution	remote sensing	austria	ongoing	AUT	Europe
15	large size farms	solution	remote sensing	austria	ongoing	AUT	Europe
15	civil society organizations	solution	remote sensing	austria	ongoing	AUT	Europe
15	rural communities	solution	remote sensing	austria	ongoing	AUT	Europe
15	agriculture cooperatives	solution	remote sensing	austria	ongoing	AUT	Europe
15	smallholder farmers	solution	gps	austria	ongoing	AUT	Europe
15	medium size farms	solution	gps	austria	ongoing	AUT	Europe
15	large size farms	solution	gps	austria	ongoing	AUT	Europe
15	civil society organizations	solution	gps	austria	ongoing	AUT	Europe
15	rural communities	solution	gps	austria	ongoing	AUT	Europe
15	agriculture cooperatives	solution	gps	austria	ongoing	AUT	Europe
15	smallholder farmers	solution	gis	austria	ongoing	AUT	Europe
15	medium size farms	solution	gis	austria	ongoing	AUT	Europe
15	large size farms	solution	gis	austria	ongoing	AUT	Europe
15	civil society organizations	solution	gis	austria	ongoing	AUT	Europe
15	rural communities	solution	gis	austria	ongoing	AUT	Europe
15	agriculture cooperatives	solution	gis	austria	ongoing	AUT	Europe
15	smallholder farmers	solution	sensor	austria	ongoing	AUT	Europe
15	medium size farms	solution	sensor	austria	ongoing	AUT	Europe
15	large size farms	solution	sensor	austria	ongoing	AUT	Europe
15	civil society organizations	solution	sensor	austria	ongoing	AUT	Europe
15	rural communities	solution	sensor	austria	ongoing	AUT	Europe
15	agriculture cooperatives	solution	sensor	austria	ongoing	AUT	Europe
15	smallholder farmers	solution	internet of things (iot)	austria	ongoing	AUT	Europe
15	medium size farms	solution	internet of things (iot)	austria	ongoing	AUT	Europe
15	large size farms	solution	internet of things (iot)	austria	ongoing	AUT	Europe
15	civil society organizations	solution	internet of things (iot)	austria	ongoing	AUT	Europe
15	rural communities	solution	internet of things (iot)	austria	ongoing	AUT	Europe
15	agriculture cooperatives	solution	internet of things (iot)	austria	ongoing	AUT	Europe
15	smallholder farmers	solution	cloud	austria	ongoing	AUT	Europe
15	medium size farms	solution	cloud	austria	ongoing	AUT	Europe
15	large size farms	solution	cloud	austria	ongoing	AUT	Europe
15	civil society organizations	solution	cloud	austria	ongoing	AUT	Europe
15	rural communities	solution	cloud	austria	ongoing	AUT	Europe
15	agriculture cooperatives	solution	cloud	austria	ongoing	AUT	Europe
15	smallholder farmers	solution	machine learning	austria	ongoing	AUT	Europe
15	medium size farms	solution	machine learning	austria	ongoing	AUT	Europe
15	large size farms	solution	machine learning	austria	ongoing	AUT	Europe
15	civil society organizations	solution	machine learning	austria	ongoing	AUT	Europe
15	rural communities	solution	machine learning	austria	ongoing	AUT	Europe
15	agriculture cooperatives	solution	machine learning	austria	ongoing	AUT	Europe
15	smallholder farmers	solution	mobile app	france	ongoing	FRA	Europe
15	medium size farms	solution	mobile app	france	ongoing	FRA	Europe
15	large size farms	solution	mobile app	france	ongoing	FRA	Europe
15	civil society organizations	solution	mobile app	france	ongoing	FRA	Europe
15	rural communities	solution	mobile app	france	ongoing	FRA	Europe
15	agriculture cooperatives	solution	mobile app	france	ongoing	FRA	Europe
15	smallholder farmers	solution	remote sensing	france	ongoing	FRA	Europe
15	medium size farms	solution	remote sensing	france	ongoing	FRA	Europe
15	large size farms	solution	remote sensing	france	ongoing	FRA	Europe
15	civil society organizations	solution	remote sensing	france	ongoing	FRA	Europe
15	rural communities	solution	remote sensing	france	ongoing	FRA	Europe
15	agriculture cooperatives	solution	remote sensing	france	ongoing	FRA	Europe
15	smallholder farmers	solution	gps	france	ongoing	FRA	Europe
15	medium size farms	solution	gps	france	ongoing	FRA	Europe
15	large size farms	solution	gps	france	ongoing	FRA	Europe
15	civil society organizations	solution	gps	france	ongoing	FRA	Europe
15	rural communities	solution	gps	france	ongoing	FRA	Europe
15	agriculture cooperatives	solution	gps	france	ongoing	FRA	Europe
15	smallholder farmers	solution	gis	france	ongoing	FRA	Europe
15	medium size farms	solution	gis	france	ongoing	FRA	Europe
15	large size farms	solution	gis	france	ongoing	FRA	Europe
15	civil society organizations	solution	gis	france	ongoing	FRA	Europe
15	rural communities	solution	gis	france	ongoing	FRA	Europe
15	agriculture cooperatives	solution	gis	france	ongoing	FRA	Europe
15	smallholder farmers	solution	sensor	france	ongoing	FRA	Europe
15	medium size farms	solution	sensor	france	ongoing	FRA	Europe
15	large size farms	solution	sensor	france	ongoing	FRA	Europe
15	civil society organizations	solution	sensor	france	ongoing	FRA	Europe
15	rural communities	solution	sensor	france	ongoing	FRA	Europe
15	agriculture cooperatives	solution	sensor	france	ongoing	FRA	Europe
15	smallholder farmers	solution	internet of things (iot)	france	ongoing	FRA	Europe
15	medium size farms	solution	internet of things (iot)	france	ongoing	FRA	Europe
15	large size farms	solution	internet of things (iot)	france	ongoing	FRA	Europe
15	civil society organizations	solution	internet of things (iot)	france	ongoing	FRA	Europe
15	rural communities	solution	internet of things (iot)	france	ongoing	FRA	Europe
15	agriculture cooperatives	solution	internet of things (iot)	france	ongoing	FRA	Europe
15	smallholder farmers	solution	cloud	france	ongoing	FRA	Europe
15	medium size farms	solution	cloud	france	ongoing	FRA	Europe
15	large size farms	solution	cloud	france	ongoing	FRA	Europe
15	civil society organizations	solution	cloud	france	ongoing	FRA	Europe
15	rural communities	solution	cloud	france	ongoing	FRA	Europe
15	agriculture cooperatives	solution	cloud	france	ongoing	FRA	Europe
15	smallholder farmers	solution	machine learning	france	ongoing	FRA	Europe
15	medium size farms	solution	machine learning	france	ongoing	FRA	Europe
15	large size farms	solution	machine learning	france	ongoing	FRA	Europe
15	civil society organizations	solution	machine learning	france	ongoing	FRA	Europe
15	rural communities	solution	machine learning	france	ongoing	FRA	Europe
15	agriculture cooperatives	solution	machine learning	france	ongoing	FRA	Europe
15	smallholder farmers	solution	mobile app	germany	ongoing	DEU	Europe
15	medium size farms	solution	mobile app	germany	ongoing	DEU	Europe
15	large size farms	solution	mobile app	germany	ongoing	DEU	Europe
15	civil society organizations	solution	mobile app	germany	ongoing	DEU	Europe
15	rural communities	solution	mobile app	germany	ongoing	DEU	Europe
15	agriculture cooperatives	solution	mobile app	germany	ongoing	DEU	Europe
15	smallholder farmers	solution	remote sensing	germany	ongoing	DEU	Europe
15	medium size farms	solution	remote sensing	germany	ongoing	DEU	Europe
15	large size farms	solution	remote sensing	germany	ongoing	DEU	Europe
15	civil society organizations	solution	remote sensing	germany	ongoing	DEU	Europe
15	rural communities	solution	remote sensing	germany	ongoing	DEU	Europe
15	agriculture cooperatives	solution	remote sensing	germany	ongoing	DEU	Europe
15	smallholder farmers	solution	gps	germany	ongoing	DEU	Europe
15	medium size farms	solution	gps	germany	ongoing	DEU	Europe
15	large size farms	solution	gps	germany	ongoing	DEU	Europe
15	civil society organizations	solution	gps	germany	ongoing	DEU	Europe
15	rural communities	solution	gps	germany	ongoing	DEU	Europe
15	agriculture cooperatives	solution	gps	germany	ongoing	DEU	Europe
15	smallholder farmers	solution	gis	germany	ongoing	DEU	Europe
15	medium size farms	solution	gis	germany	ongoing	DEU	Europe
15	large size farms	solution	gis	germany	ongoing	DEU	Europe
15	civil society organizations	solution	gis	germany	ongoing	DEU	Europe
15	rural communities	solution	gis	germany	ongoing	DEU	Europe
15	agriculture cooperatives	solution	gis	germany	ongoing	DEU	Europe
15	smallholder farmers	solution	sensor	germany	ongoing	DEU	Europe
15	medium size farms	solution	sensor	germany	ongoing	DEU	Europe
15	large size farms	solution	sensor	germany	ongoing	DEU	Europe
15	civil society organizations	solution	sensor	germany	ongoing	DEU	Europe
15	rural communities	solution	sensor	germany	ongoing	DEU	Europe
15	agriculture cooperatives	solution	sensor	germany	ongoing	DEU	Europe
15	smallholder farmers	solution	internet of things (iot)	germany	ongoing	DEU	Europe
15	medium size farms	solution	internet of things (iot)	germany	ongoing	DEU	Europe
15	large size farms	solution	internet of things (iot)	germany	ongoing	DEU	Europe
15	civil society organizations	solution	internet of things (iot)	germany	ongoing	DEU	Europe
15	rural communities	solution	internet of things (iot)	germany	ongoing	DEU	Europe
15	agriculture cooperatives	solution	internet of things (iot)	germany	ongoing	DEU	Europe
15	smallholder farmers	solution	cloud	germany	ongoing	DEU	Europe
15	medium size farms	solution	cloud	germany	ongoing	DEU	Europe
15	large size farms	solution	cloud	germany	ongoing	DEU	Europe
15	civil society organizations	solution	cloud	germany	ongoing	DEU	Europe
15	rural communities	solution	cloud	germany	ongoing	DEU	Europe
15	agriculture cooperatives	solution	cloud	germany	ongoing	DEU	Europe
15	smallholder farmers	solution	machine learning	germany	ongoing	DEU	Europe
15	medium size farms	solution	machine learning	germany	ongoing	DEU	Europe
15	large size farms	solution	machine learning	germany	ongoing	DEU	Europe
15	civil society organizations	solution	machine learning	germany	ongoing	DEU	Europe
15	rural communities	solution	machine learning	germany	ongoing	DEU	Europe
15	agriculture cooperatives	solution	machine learning	germany	ongoing	DEU	Europe
15	smallholder farmers	solution	mobile app	greece	ongoing	GRC	Europe
15	medium size farms	solution	mobile app	greece	ongoing	GRC	Europe
15	large size farms	solution	mobile app	greece	ongoing	GRC	Europe
15	civil society organizations	solution	mobile app	greece	ongoing	GRC	Europe
15	rural communities	solution	mobile app	greece	ongoing	GRC	Europe
15	agriculture cooperatives	solution	mobile app	greece	ongoing	GRC	Europe
15	smallholder farmers	solution	remote sensing	greece	ongoing	GRC	Europe
15	medium size farms	solution	remote sensing	greece	ongoing	GRC	Europe
15	large size farms	solution	remote sensing	greece	ongoing	GRC	Europe
15	civil society organizations	solution	remote sensing	greece	ongoing	GRC	Europe
15	rural communities	solution	remote sensing	greece	ongoing	GRC	Europe
15	agriculture cooperatives	solution	remote sensing	greece	ongoing	GRC	Europe
15	smallholder farmers	solution	gps	greece	ongoing	GRC	Europe
15	medium size farms	solution	gps	greece	ongoing	GRC	Europe
15	large size farms	solution	gps	greece	ongoing	GRC	Europe
15	civil society organizations	solution	gps	greece	ongoing	GRC	Europe
15	rural communities	solution	gps	greece	ongoing	GRC	Europe
15	agriculture cooperatives	solution	gps	greece	ongoing	GRC	Europe
15	smallholder farmers	solution	gis	greece	ongoing	GRC	Europe
15	medium size farms	solution	gis	greece	ongoing	GRC	Europe
15	large size farms	solution	gis	greece	ongoing	GRC	Europe
15	civil society organizations	solution	gis	greece	ongoing	GRC	Europe
15	rural communities	solution	gis	greece	ongoing	GRC	Europe
15	agriculture cooperatives	solution	gis	greece	ongoing	GRC	Europe
15	smallholder farmers	solution	sensor	greece	ongoing	GRC	Europe
15	medium size farms	solution	sensor	greece	ongoing	GRC	Europe
15	large size farms	solution	sensor	greece	ongoing	GRC	Europe
15	civil society organizations	solution	sensor	greece	ongoing	GRC	Europe
15	rural communities	solution	sensor	greece	ongoing	GRC	Europe
15	agriculture cooperatives	solution	sensor	greece	ongoing	GRC	Europe
15	smallholder farmers	solution	internet of things (iot)	greece	ongoing	GRC	Europe
15	medium size farms	solution	internet of things (iot)	greece	ongoing	GRC	Europe
15	large size farms	solution	internet of things (iot)	greece	ongoing	GRC	Europe
15	civil society organizations	solution	internet of things (iot)	greece	ongoing	GRC	Europe
15	rural communities	solution	internet of things (iot)	greece	ongoing	GRC	Europe
15	agriculture cooperatives	solution	internet of things (iot)	greece	ongoing	GRC	Europe
15	smallholder farmers	solution	cloud	greece	ongoing	GRC	Europe
15	medium size farms	solution	cloud	greece	ongoing	GRC	Europe
15	large size farms	solution	cloud	greece	ongoing	GRC	Europe
15	civil society organizations	solution	cloud	greece	ongoing	GRC	Europe
15	rural communities	solution	cloud	greece	ongoing	GRC	Europe
15	agriculture cooperatives	solution	cloud	greece	ongoing	GRC	Europe
15	smallholder farmers	solution	machine learning	greece	ongoing	GRC	Europe
15	medium size farms	solution	machine learning	greece	ongoing	GRC	Europe
15	large size farms	solution	machine learning	greece	ongoing	GRC	Europe
15	civil society organizations	solution	machine learning	greece	ongoing	GRC	Europe
15	rural communities	solution	machine learning	greece	ongoing	GRC	Europe
15	agriculture cooperatives	solution	machine learning	greece	ongoing	GRC	Europe
15	smallholder farmers	solution	mobile app	hungary	ongoing	HUN	Europe
15	medium size farms	solution	mobile app	hungary	ongoing	HUN	Europe
15	large size farms	solution	mobile app	hungary	ongoing	HUN	Europe
15	civil society organizations	solution	mobile app	hungary	ongoing	HUN	Europe
15	rural communities	solution	mobile app	hungary	ongoing	HUN	Europe
15	agriculture cooperatives	solution	mobile app	hungary	ongoing	HUN	Europe
15	smallholder farmers	solution	remote sensing	hungary	ongoing	HUN	Europe
15	medium size farms	solution	remote sensing	hungary	ongoing	HUN	Europe
15	large size farms	solution	remote sensing	hungary	ongoing	HUN	Europe
15	civil society organizations	solution	remote sensing	hungary	ongoing	HUN	Europe
15	rural communities	solution	remote sensing	hungary	ongoing	HUN	Europe
15	agriculture cooperatives	solution	remote sensing	hungary	ongoing	HUN	Europe
15	smallholder farmers	solution	gps	hungary	ongoing	HUN	Europe
15	medium size farms	solution	gps	hungary	ongoing	HUN	Europe
15	large size farms	solution	gps	hungary	ongoing	HUN	Europe
15	civil society organizations	solution	gps	hungary	ongoing	HUN	Europe
15	rural communities	solution	gps	hungary	ongoing	HUN	Europe
15	agriculture cooperatives	solution	gps	hungary	ongoing	HUN	Europe
15	smallholder farmers	solution	gis	hungary	ongoing	HUN	Europe
15	medium size farms	solution	gis	hungary	ongoing	HUN	Europe
15	large size farms	solution	gis	hungary	ongoing	HUN	Europe
15	civil society organizations	solution	gis	hungary	ongoing	HUN	Europe
15	rural communities	solution	gis	hungary	ongoing	HUN	Europe
15	agriculture cooperatives	solution	gis	hungary	ongoing	HUN	Europe
15	smallholder farmers	solution	sensor	hungary	ongoing	HUN	Europe
15	medium size farms	solution	sensor	hungary	ongoing	HUN	Europe
15	large size farms	solution	sensor	hungary	ongoing	HUN	Europe
15	civil society organizations	solution	sensor	hungary	ongoing	HUN	Europe
15	rural communities	solution	sensor	hungary	ongoing	HUN	Europe
15	agriculture cooperatives	solution	sensor	hungary	ongoing	HUN	Europe
15	smallholder farmers	solution	internet of things (iot)	hungary	ongoing	HUN	Europe
15	medium size farms	solution	internet of things (iot)	hungary	ongoing	HUN	Europe
15	large size farms	solution	internet of things (iot)	hungary	ongoing	HUN	Europe
15	civil society organizations	solution	internet of things (iot)	hungary	ongoing	HUN	Europe
15	rural communities	solution	internet of things (iot)	hungary	ongoing	HUN	Europe
15	agriculture cooperatives	solution	internet of things (iot)	hungary	ongoing	HUN	Europe
15	smallholder farmers	solution	cloud	hungary	ongoing	HUN	Europe
15	medium size farms	solution	cloud	hungary	ongoing	HUN	Europe
15	large size farms	solution	cloud	hungary	ongoing	HUN	Europe
15	civil society organizations	solution	cloud	hungary	ongoing	HUN	Europe
15	rural communities	solution	cloud	hungary	ongoing	HUN	Europe
15	agriculture cooperatives	solution	cloud	hungary	ongoing	HUN	Europe
15	smallholder farmers	solution	machine learning	hungary	ongoing	HUN	Europe
15	medium size farms	solution	machine learning	hungary	ongoing	HUN	Europe
15	large size farms	solution	machine learning	hungary	ongoing	HUN	Europe
15	civil society organizations	solution	machine learning	hungary	ongoing	HUN	Europe
15	rural communities	solution	machine learning	hungary	ongoing	HUN	Europe
15	agriculture cooperatives	solution	machine learning	hungary	ongoing	HUN	Europe
15	smallholder farmers	solution	mobile app	israel	ongoing	ISR	Asia
15	medium size farms	solution	mobile app	israel	ongoing	ISR	Asia
15	large size farms	solution	mobile app	israel	ongoing	ISR	Asia
15	civil society organizations	solution	mobile app	israel	ongoing	ISR	Asia
15	rural communities	solution	mobile app	israel	ongoing	ISR	Asia
15	agriculture cooperatives	solution	mobile app	israel	ongoing	ISR	Asia
15	smallholder farmers	solution	remote sensing	israel	ongoing	ISR	Asia
15	medium size farms	solution	remote sensing	israel	ongoing	ISR	Asia
15	large size farms	solution	remote sensing	israel	ongoing	ISR	Asia
15	civil society organizations	solution	remote sensing	israel	ongoing	ISR	Asia
15	rural communities	solution	remote sensing	israel	ongoing	ISR	Asia
15	agriculture cooperatives	solution	remote sensing	israel	ongoing	ISR	Asia
15	smallholder farmers	solution	gps	israel	ongoing	ISR	Asia
15	medium size farms	solution	gps	israel	ongoing	ISR	Asia
15	large size farms	solution	gps	israel	ongoing	ISR	Asia
15	civil society organizations	solution	gps	israel	ongoing	ISR	Asia
15	rural communities	solution	gps	israel	ongoing	ISR	Asia
15	agriculture cooperatives	solution	gps	israel	ongoing	ISR	Asia
15	smallholder farmers	solution	gis	israel	ongoing	ISR	Asia
15	medium size farms	solution	gis	israel	ongoing	ISR	Asia
15	large size farms	solution	gis	israel	ongoing	ISR	Asia
15	civil society organizations	solution	gis	israel	ongoing	ISR	Asia
15	rural communities	solution	gis	israel	ongoing	ISR	Asia
15	agriculture cooperatives	solution	gis	israel	ongoing	ISR	Asia
15	smallholder farmers	solution	sensor	israel	ongoing	ISR	Asia
15	medium size farms	solution	sensor	israel	ongoing	ISR	Asia
15	large size farms	solution	sensor	israel	ongoing	ISR	Asia
15	civil society organizations	solution	sensor	israel	ongoing	ISR	Asia
15	rural communities	solution	sensor	israel	ongoing	ISR	Asia
15	agriculture cooperatives	solution	sensor	israel	ongoing	ISR	Asia
15	smallholder farmers	solution	internet of things (iot)	israel	ongoing	ISR	Asia
15	medium size farms	solution	internet of things (iot)	israel	ongoing	ISR	Asia
15	large size farms	solution	internet of things (iot)	israel	ongoing	ISR	Asia
15	civil society organizations	solution	internet of things (iot)	israel	ongoing	ISR	Asia
15	rural communities	solution	internet of things (iot)	israel	ongoing	ISR	Asia
15	agriculture cooperatives	solution	internet of things (iot)	israel	ongoing	ISR	Asia
15	smallholder farmers	solution	cloud	israel	ongoing	ISR	Asia
15	medium size farms	solution	cloud	israel	ongoing	ISR	Asia
15	large size farms	solution	cloud	israel	ongoing	ISR	Asia
15	civil society organizations	solution	cloud	israel	ongoing	ISR	Asia
15	rural communities	solution	cloud	israel	ongoing	ISR	Asia
15	agriculture cooperatives	solution	cloud	israel	ongoing	ISR	Asia
15	smallholder farmers	solution	machine learning	israel	ongoing	ISR	Asia
15	medium size farms	solution	machine learning	israel	ongoing	ISR	Asia
15	large size farms	solution	machine learning	israel	ongoing	ISR	Asia
15	civil society organizations	solution	machine learning	israel	ongoing	ISR	Asia
15	rural communities	solution	machine learning	israel	ongoing	ISR	Asia
15	agriculture cooperatives	solution	machine learning	israel	ongoing	ISR	Asia
15	smallholder farmers	solution	mobile app	italy	ongoing	ITA	Europe
15	medium size farms	solution	mobile app	italy	ongoing	ITA	Europe
15	large size farms	solution	mobile app	italy	ongoing	ITA	Europe
15	civil society organizations	solution	mobile app	italy	ongoing	ITA	Europe
15	rural communities	solution	mobile app	italy	ongoing	ITA	Europe
15	agriculture cooperatives	solution	mobile app	italy	ongoing	ITA	Europe
15	smallholder farmers	solution	remote sensing	italy	ongoing	ITA	Europe
15	medium size farms	solution	remote sensing	italy	ongoing	ITA	Europe
15	large size farms	solution	remote sensing	italy	ongoing	ITA	Europe
15	civil society organizations	solution	remote sensing	italy	ongoing	ITA	Europe
15	rural communities	solution	remote sensing	italy	ongoing	ITA	Europe
15	agriculture cooperatives	solution	remote sensing	italy	ongoing	ITA	Europe
15	smallholder farmers	solution	gps	italy	ongoing	ITA	Europe
15	medium size farms	solution	gps	italy	ongoing	ITA	Europe
15	large size farms	solution	gps	italy	ongoing	ITA	Europe
15	civil society organizations	solution	gps	italy	ongoing	ITA	Europe
15	rural communities	solution	gps	italy	ongoing	ITA	Europe
15	agriculture cooperatives	solution	gps	italy	ongoing	ITA	Europe
15	smallholder farmers	solution	gis	italy	ongoing	ITA	Europe
15	medium size farms	solution	gis	italy	ongoing	ITA	Europe
15	large size farms	solution	gis	italy	ongoing	ITA	Europe
15	civil society organizations	solution	gis	italy	ongoing	ITA	Europe
15	rural communities	solution	gis	italy	ongoing	ITA	Europe
15	agriculture cooperatives	solution	gis	italy	ongoing	ITA	Europe
15	smallholder farmers	solution	sensor	italy	ongoing	ITA	Europe
15	medium size farms	solution	sensor	italy	ongoing	ITA	Europe
15	large size farms	solution	sensor	italy	ongoing	ITA	Europe
15	civil society organizations	solution	sensor	italy	ongoing	ITA	Europe
15	rural communities	solution	sensor	italy	ongoing	ITA	Europe
15	agriculture cooperatives	solution	sensor	italy	ongoing	ITA	Europe
15	smallholder farmers	solution	internet of things (iot)	italy	ongoing	ITA	Europe
15	medium size farms	solution	internet of things (iot)	italy	ongoing	ITA	Europe
15	large size farms	solution	internet of things (iot)	italy	ongoing	ITA	Europe
15	civil society organizations	solution	internet of things (iot)	italy	ongoing	ITA	Europe
15	rural communities	solution	internet of things (iot)	italy	ongoing	ITA	Europe
15	agriculture cooperatives	solution	internet of things (iot)	italy	ongoing	ITA	Europe
15	smallholder farmers	solution	cloud	italy	ongoing	ITA	Europe
15	medium size farms	solution	cloud	italy	ongoing	ITA	Europe
15	large size farms	solution	cloud	italy	ongoing	ITA	Europe
15	civil society organizations	solution	cloud	italy	ongoing	ITA	Europe
15	rural communities	solution	cloud	italy	ongoing	ITA	Europe
15	agriculture cooperatives	solution	cloud	italy	ongoing	ITA	Europe
15	smallholder farmers	solution	machine learning	italy	ongoing	ITA	Europe
15	medium size farms	solution	machine learning	italy	ongoing	ITA	Europe
15	large size farms	solution	machine learning	italy	ongoing	ITA	Europe
15	civil society organizations	solution	machine learning	italy	ongoing	ITA	Europe
15	rural communities	solution	machine learning	italy	ongoing	ITA	Europe
15	agriculture cooperatives	solution	machine learning	italy	ongoing	ITA	Europe
15	smallholder farmers	solution	mobile app	netherlands (kingdom of the)	ongoing	NLD	Europe
15	medium size farms	solution	mobile app	netherlands (kingdom of the)	ongoing	NLD	Europe
15	large size farms	solution	mobile app	netherlands (kingdom of the)	ongoing	NLD	Europe
15	civil society organizations	solution	mobile app	netherlands (kingdom of the)	ongoing	NLD	Europe
15	rural communities	solution	mobile app	netherlands (kingdom of the)	ongoing	NLD	Europe
15	agriculture cooperatives	solution	mobile app	netherlands (kingdom of the)	ongoing	NLD	Europe
15	smallholder farmers	solution	remote sensing	netherlands (kingdom of the)	ongoing	NLD	Europe
15	medium size farms	solution	remote sensing	netherlands (kingdom of the)	ongoing	NLD	Europe
15	large size farms	solution	remote sensing	netherlands (kingdom of the)	ongoing	NLD	Europe
15	civil society organizations	solution	remote sensing	netherlands (kingdom of the)	ongoing	NLD	Europe
15	rural communities	solution	remote sensing	netherlands (kingdom of the)	ongoing	NLD	Europe
15	agriculture cooperatives	solution	remote sensing	netherlands (kingdom of the)	ongoing	NLD	Europe
15	smallholder farmers	solution	gps	netherlands (kingdom of the)	ongoing	NLD	Europe
15	medium size farms	solution	gps	netherlands (kingdom of the)	ongoing	NLD	Europe
15	large size farms	solution	gps	netherlands (kingdom of the)	ongoing	NLD	Europe
15	civil society organizations	solution	gps	netherlands (kingdom of the)	ongoing	NLD	Europe
15	rural communities	solution	gps	netherlands (kingdom of the)	ongoing	NLD	Europe
15	agriculture cooperatives	solution	gps	netherlands (kingdom of the)	ongoing	NLD	Europe
15	smallholder farmers	solution	gis	netherlands (kingdom of the)	ongoing	NLD	Europe
15	medium size farms	solution	gis	netherlands (kingdom of the)	ongoing	NLD	Europe
15	large size farms	solution	gis	netherlands (kingdom of the)	ongoing	NLD	Europe
15	civil society organizations	solution	gis	netherlands (kingdom of the)	ongoing	NLD	Europe
15	rural communities	solution	gis	netherlands (kingdom of the)	ongoing	NLD	Europe
15	agriculture cooperatives	solution	gis	netherlands (kingdom of the)	ongoing	NLD	Europe
15	smallholder farmers	solution	sensor	netherlands (kingdom of the)	ongoing	NLD	Europe
15	medium size farms	solution	sensor	netherlands (kingdom of the)	ongoing	NLD	Europe
15	large size farms	solution	sensor	netherlands (kingdom of the)	ongoing	NLD	Europe
15	civil society organizations	solution	sensor	netherlands (kingdom of the)	ongoing	NLD	Europe
15	rural communities	solution	sensor	netherlands (kingdom of the)	ongoing	NLD	Europe
15	agriculture cooperatives	solution	sensor	netherlands (kingdom of the)	ongoing	NLD	Europe
15	smallholder farmers	solution	internet of things (iot)	netherlands (kingdom of the)	ongoing	NLD	Europe
15	medium size farms	solution	internet of things (iot)	netherlands (kingdom of the)	ongoing	NLD	Europe
15	large size farms	solution	internet of things (iot)	netherlands (kingdom of the)	ongoing	NLD	Europe
15	civil society organizations	solution	internet of things (iot)	netherlands (kingdom of the)	ongoing	NLD	Europe
15	rural communities	solution	internet of things (iot)	netherlands (kingdom of the)	ongoing	NLD	Europe
15	agriculture cooperatives	solution	internet of things (iot)	netherlands (kingdom of the)	ongoing	NLD	Europe
15	smallholder farmers	solution	cloud	netherlands (kingdom of the)	ongoing	NLD	Europe
15	medium size farms	solution	cloud	netherlands (kingdom of the)	ongoing	NLD	Europe
15	large size farms	solution	cloud	netherlands (kingdom of the)	ongoing	NLD	Europe
15	civil society organizations	solution	cloud	netherlands (kingdom of the)	ongoing	NLD	Europe
15	rural communities	solution	cloud	netherlands (kingdom of the)	ongoing	NLD	Europe
15	agriculture cooperatives	solution	cloud	netherlands (kingdom of the)	ongoing	NLD	Europe
15	smallholder farmers	solution	machine learning	netherlands (kingdom of the)	ongoing	NLD	Europe
15	medium size farms	solution	machine learning	netherlands (kingdom of the)	ongoing	NLD	Europe
15	large size farms	solution	machine learning	netherlands (kingdom of the)	ongoing	NLD	Europe
15	civil society organizations	solution	machine learning	netherlands (kingdom of the)	ongoing	NLD	Europe
15	rural communities	solution	machine learning	netherlands (kingdom of the)	ongoing	NLD	Europe
15	agriculture cooperatives	solution	machine learning	netherlands (kingdom of the)	ongoing	NLD	Europe
15	smallholder farmers	solution	mobile app	poland	ongoing	POL	Europe
15	medium size farms	solution	mobile app	poland	ongoing	POL	Europe
15	large size farms	solution	mobile app	poland	ongoing	POL	Europe
15	civil society organizations	solution	mobile app	poland	ongoing	POL	Europe
15	rural communities	solution	mobile app	poland	ongoing	POL	Europe
15	agriculture cooperatives	solution	mobile app	poland	ongoing	POL	Europe
15	smallholder farmers	solution	remote sensing	poland	ongoing	POL	Europe
15	medium size farms	solution	remote sensing	poland	ongoing	POL	Europe
15	large size farms	solution	remote sensing	poland	ongoing	POL	Europe
15	civil society organizations	solution	remote sensing	poland	ongoing	POL	Europe
15	rural communities	solution	remote sensing	poland	ongoing	POL	Europe
15	agriculture cooperatives	solution	remote sensing	poland	ongoing	POL	Europe
15	smallholder farmers	solution	gps	poland	ongoing	POL	Europe
15	medium size farms	solution	gps	poland	ongoing	POL	Europe
15	large size farms	solution	gps	poland	ongoing	POL	Europe
15	civil society organizations	solution	gps	poland	ongoing	POL	Europe
15	rural communities	solution	gps	poland	ongoing	POL	Europe
15	agriculture cooperatives	solution	gps	poland	ongoing	POL	Europe
15	smallholder farmers	solution	gis	poland	ongoing	POL	Europe
15	medium size farms	solution	gis	poland	ongoing	POL	Europe
15	large size farms	solution	gis	poland	ongoing	POL	Europe
15	civil society organizations	solution	gis	poland	ongoing	POL	Europe
15	rural communities	solution	gis	poland	ongoing	POL	Europe
15	agriculture cooperatives	solution	gis	poland	ongoing	POL	Europe
15	smallholder farmers	solution	sensor	poland	ongoing	POL	Europe
15	medium size farms	solution	sensor	poland	ongoing	POL	Europe
15	large size farms	solution	sensor	poland	ongoing	POL	Europe
15	civil society organizations	solution	sensor	poland	ongoing	POL	Europe
15	rural communities	solution	sensor	poland	ongoing	POL	Europe
15	agriculture cooperatives	solution	sensor	poland	ongoing	POL	Europe
15	smallholder farmers	solution	internet of things (iot)	poland	ongoing	POL	Europe
15	medium size farms	solution	internet of things (iot)	poland	ongoing	POL	Europe
15	large size farms	solution	internet of things (iot)	poland	ongoing	POL	Europe
15	civil society organizations	solution	internet of things (iot)	poland	ongoing	POL	Europe
15	rural communities	solution	internet of things (iot)	poland	ongoing	POL	Europe
15	agriculture cooperatives	solution	internet of things (iot)	poland	ongoing	POL	Europe
15	smallholder farmers	solution	cloud	poland	ongoing	POL	Europe
15	medium size farms	solution	cloud	poland	ongoing	POL	Europe
15	large size farms	solution	cloud	poland	ongoing	POL	Europe
15	civil society organizations	solution	cloud	poland	ongoing	POL	Europe
15	rural communities	solution	cloud	poland	ongoing	POL	Europe
15	agriculture cooperatives	solution	cloud	poland	ongoing	POL	Europe
15	smallholder farmers	solution	machine learning	poland	ongoing	POL	Europe
15	medium size farms	solution	machine learning	poland	ongoing	POL	Europe
15	large size farms	solution	machine learning	poland	ongoing	POL	Europe
15	civil society organizations	solution	machine learning	poland	ongoing	POL	Europe
15	rural communities	solution	machine learning	poland	ongoing	POL	Europe
15	agriculture cooperatives	solution	machine learning	poland	ongoing	POL	Europe
15	smallholder farmers	solution	mobile app	portugal	ongoing	PRT	Europe
15	medium size farms	solution	mobile app	portugal	ongoing	PRT	Europe
15	large size farms	solution	mobile app	portugal	ongoing	PRT	Europe
15	civil society organizations	solution	mobile app	portugal	ongoing	PRT	Europe
15	rural communities	solution	mobile app	portugal	ongoing	PRT	Europe
15	agriculture cooperatives	solution	mobile app	portugal	ongoing	PRT	Europe
15	smallholder farmers	solution	remote sensing	portugal	ongoing	PRT	Europe
15	medium size farms	solution	remote sensing	portugal	ongoing	PRT	Europe
15	large size farms	solution	remote sensing	portugal	ongoing	PRT	Europe
15	civil society organizations	solution	remote sensing	portugal	ongoing	PRT	Europe
15	rural communities	solution	remote sensing	portugal	ongoing	PRT	Europe
15	agriculture cooperatives	solution	remote sensing	portugal	ongoing	PRT	Europe
15	smallholder farmers	solution	gps	portugal	ongoing	PRT	Europe
15	medium size farms	solution	gps	portugal	ongoing	PRT	Europe
15	large size farms	solution	gps	portugal	ongoing	PRT	Europe
15	civil society organizations	solution	gps	portugal	ongoing	PRT	Europe
15	rural communities	solution	gps	portugal	ongoing	PRT	Europe
15	agriculture cooperatives	solution	gps	portugal	ongoing	PRT	Europe
15	smallholder farmers	solution	gis	portugal	ongoing	PRT	Europe
15	medium size farms	solution	gis	portugal	ongoing	PRT	Europe
15	large size farms	solution	gis	portugal	ongoing	PRT	Europe
15	civil society organizations	solution	gis	portugal	ongoing	PRT	Europe
15	rural communities	solution	gis	portugal	ongoing	PRT	Europe
15	agriculture cooperatives	solution	gis	portugal	ongoing	PRT	Europe
15	smallholder farmers	solution	sensor	portugal	ongoing	PRT	Europe
15	medium size farms	solution	sensor	portugal	ongoing	PRT	Europe
15	large size farms	solution	sensor	portugal	ongoing	PRT	Europe
15	civil society organizations	solution	sensor	portugal	ongoing	PRT	Europe
15	rural communities	solution	sensor	portugal	ongoing	PRT	Europe
15	agriculture cooperatives	solution	sensor	portugal	ongoing	PRT	Europe
15	smallholder farmers	solution	internet of things (iot)	portugal	ongoing	PRT	Europe
15	medium size farms	solution	internet of things (iot)	portugal	ongoing	PRT	Europe
15	large size farms	solution	internet of things (iot)	portugal	ongoing	PRT	Europe
15	civil society organizations	solution	internet of things (iot)	portugal	ongoing	PRT	Europe
15	rural communities	solution	internet of things (iot)	portugal	ongoing	PRT	Europe
15	agriculture cooperatives	solution	internet of things (iot)	portugal	ongoing	PRT	Europe
15	smallholder farmers	solution	cloud	portugal	ongoing	PRT	Europe
15	medium size farms	solution	cloud	portugal	ongoing	PRT	Europe
15	large size farms	solution	cloud	portugal	ongoing	PRT	Europe
15	civil society organizations	solution	cloud	portugal	ongoing	PRT	Europe
15	rural communities	solution	cloud	portugal	ongoing	PRT	Europe
15	agriculture cooperatives	solution	cloud	portugal	ongoing	PRT	Europe
15	smallholder farmers	solution	machine learning	portugal	ongoing	PRT	Europe
15	medium size farms	solution	machine learning	portugal	ongoing	PRT	Europe
15	large size farms	solution	machine learning	portugal	ongoing	PRT	Europe
15	civil society organizations	solution	machine learning	portugal	ongoing	PRT	Europe
15	rural communities	solution	machine learning	portugal	ongoing	PRT	Europe
15	agriculture cooperatives	solution	machine learning	portugal	ongoing	PRT	Europe
15	smallholder farmers	solution	mobile app	romania	ongoing	ROU	Europe
15	medium size farms	solution	mobile app	romania	ongoing	ROU	Europe
15	large size farms	solution	mobile app	romania	ongoing	ROU	Europe
15	civil society organizations	solution	mobile app	romania	ongoing	ROU	Europe
15	rural communities	solution	mobile app	romania	ongoing	ROU	Europe
15	agriculture cooperatives	solution	mobile app	romania	ongoing	ROU	Europe
15	smallholder farmers	solution	remote sensing	romania	ongoing	ROU	Europe
15	medium size farms	solution	remote sensing	romania	ongoing	ROU	Europe
15	large size farms	solution	remote sensing	romania	ongoing	ROU	Europe
15	civil society organizations	solution	remote sensing	romania	ongoing	ROU	Europe
15	rural communities	solution	remote sensing	romania	ongoing	ROU	Europe
15	agriculture cooperatives	solution	remote sensing	romania	ongoing	ROU	Europe
15	smallholder farmers	solution	gps	romania	ongoing	ROU	Europe
15	medium size farms	solution	gps	romania	ongoing	ROU	Europe
15	large size farms	solution	gps	romania	ongoing	ROU	Europe
15	civil society organizations	solution	gps	romania	ongoing	ROU	Europe
15	rural communities	solution	gps	romania	ongoing	ROU	Europe
15	agriculture cooperatives	solution	gps	romania	ongoing	ROU	Europe
15	smallholder farmers	solution	gis	romania	ongoing	ROU	Europe
15	medium size farms	solution	gis	romania	ongoing	ROU	Europe
15	large size farms	solution	gis	romania	ongoing	ROU	Europe
15	civil society organizations	solution	gis	romania	ongoing	ROU	Europe
15	rural communities	solution	gis	romania	ongoing	ROU	Europe
15	agriculture cooperatives	solution	gis	romania	ongoing	ROU	Europe
15	smallholder farmers	solution	sensor	romania	ongoing	ROU	Europe
15	medium size farms	solution	sensor	romania	ongoing	ROU	Europe
15	large size farms	solution	sensor	romania	ongoing	ROU	Europe
15	civil society organizations	solution	sensor	romania	ongoing	ROU	Europe
15	rural communities	solution	sensor	romania	ongoing	ROU	Europe
15	agriculture cooperatives	solution	sensor	romania	ongoing	ROU	Europe
15	smallholder farmers	solution	internet of things (iot)	romania	ongoing	ROU	Europe
15	medium size farms	solution	internet of things (iot)	romania	ongoing	ROU	Europe
15	large size farms	solution	internet of things (iot)	romania	ongoing	ROU	Europe
15	civil society organizations	solution	internet of things (iot)	romania	ongoing	ROU	Europe
15	rural communities	solution	internet of things (iot)	romania	ongoing	ROU	Europe
15	agriculture cooperatives	solution	internet of things (iot)	romania	ongoing	ROU	Europe
15	smallholder farmers	solution	cloud	romania	ongoing	ROU	Europe
15	medium size farms	solution	cloud	romania	ongoing	ROU	Europe
15	large size farms	solution	cloud	romania	ongoing	ROU	Europe
15	civil society organizations	solution	cloud	romania	ongoing	ROU	Europe
15	rural communities	solution	cloud	romania	ongoing	ROU	Europe
15	agriculture cooperatives	solution	cloud	romania	ongoing	ROU	Europe
15	smallholder farmers	solution	machine learning	romania	ongoing	ROU	Europe
15	medium size farms	solution	machine learning	romania	ongoing	ROU	Europe
15	large size farms	solution	machine learning	romania	ongoing	ROU	Europe
15	civil society organizations	solution	machine learning	romania	ongoing	ROU	Europe
15	rural communities	solution	machine learning	romania	ongoing	ROU	Europe
15	agriculture cooperatives	solution	machine learning	romania	ongoing	ROU	Europe
15	smallholder farmers	solution	mobile app	serbia	ongoing	SRB	Europe
15	medium size farms	solution	mobile app	serbia	ongoing	SRB	Europe
15	large size farms	solution	mobile app	serbia	ongoing	SRB	Europe
15	civil society organizations	solution	mobile app	serbia	ongoing	SRB	Europe
15	rural communities	solution	mobile app	serbia	ongoing	SRB	Europe
15	agriculture cooperatives	solution	mobile app	serbia	ongoing	SRB	Europe
15	smallholder farmers	solution	remote sensing	serbia	ongoing	SRB	Europe
15	medium size farms	solution	remote sensing	serbia	ongoing	SRB	Europe
15	large size farms	solution	remote sensing	serbia	ongoing	SRB	Europe
15	civil society organizations	solution	remote sensing	serbia	ongoing	SRB	Europe
15	rural communities	solution	remote sensing	serbia	ongoing	SRB	Europe
15	agriculture cooperatives	solution	remote sensing	serbia	ongoing	SRB	Europe
15	smallholder farmers	solution	gps	serbia	ongoing	SRB	Europe
15	medium size farms	solution	gps	serbia	ongoing	SRB	Europe
15	large size farms	solution	gps	serbia	ongoing	SRB	Europe
15	civil society organizations	solution	gps	serbia	ongoing	SRB	Europe
15	rural communities	solution	gps	serbia	ongoing	SRB	Europe
15	agriculture cooperatives	solution	gps	serbia	ongoing	SRB	Europe
15	smallholder farmers	solution	gis	serbia	ongoing	SRB	Europe
15	medium size farms	solution	gis	serbia	ongoing	SRB	Europe
15	large size farms	solution	gis	serbia	ongoing	SRB	Europe
15	civil society organizations	solution	gis	serbia	ongoing	SRB	Europe
15	rural communities	solution	gis	serbia	ongoing	SRB	Europe
15	agriculture cooperatives	solution	gis	serbia	ongoing	SRB	Europe
15	smallholder farmers	solution	sensor	serbia	ongoing	SRB	Europe
15	medium size farms	solution	sensor	serbia	ongoing	SRB	Europe
15	large size farms	solution	sensor	serbia	ongoing	SRB	Europe
15	civil society organizations	solution	sensor	serbia	ongoing	SRB	Europe
15	rural communities	solution	sensor	serbia	ongoing	SRB	Europe
15	agriculture cooperatives	solution	sensor	serbia	ongoing	SRB	Europe
15	smallholder farmers	solution	internet of things (iot)	serbia	ongoing	SRB	Europe
15	medium size farms	solution	internet of things (iot)	serbia	ongoing	SRB	Europe
15	large size farms	solution	internet of things (iot)	serbia	ongoing	SRB	Europe
15	civil society organizations	solution	internet of things (iot)	serbia	ongoing	SRB	Europe
15	rural communities	solution	internet of things (iot)	serbia	ongoing	SRB	Europe
15	agriculture cooperatives	solution	internet of things (iot)	serbia	ongoing	SRB	Europe
15	smallholder farmers	solution	cloud	serbia	ongoing	SRB	Europe
15	medium size farms	solution	cloud	serbia	ongoing	SRB	Europe
15	large size farms	solution	cloud	serbia	ongoing	SRB	Europe
15	civil society organizations	solution	cloud	serbia	ongoing	SRB	Europe
15	rural communities	solution	cloud	serbia	ongoing	SRB	Europe
15	agriculture cooperatives	solution	cloud	serbia	ongoing	SRB	Europe
15	smallholder farmers	solution	machine learning	serbia	ongoing	SRB	Europe
15	medium size farms	solution	machine learning	serbia	ongoing	SRB	Europe
15	large size farms	solution	machine learning	serbia	ongoing	SRB	Europe
15	civil society organizations	solution	machine learning	serbia	ongoing	SRB	Europe
15	rural communities	solution	machine learning	serbia	ongoing	SRB	Europe
15	agriculture cooperatives	solution	machine learning	serbia	ongoing	SRB	Europe
15	smallholder farmers	solution	mobile app	spain	ongoing	ESP	Europe
15	medium size farms	solution	mobile app	spain	ongoing	ESP	Europe
15	large size farms	solution	mobile app	spain	ongoing	ESP	Europe
15	civil society organizations	solution	mobile app	spain	ongoing	ESP	Europe
15	rural communities	solution	mobile app	spain	ongoing	ESP	Europe
15	agriculture cooperatives	solution	mobile app	spain	ongoing	ESP	Europe
15	smallholder farmers	solution	remote sensing	spain	ongoing	ESP	Europe
15	medium size farms	solution	remote sensing	spain	ongoing	ESP	Europe
15	large size farms	solution	remote sensing	spain	ongoing	ESP	Europe
15	civil society organizations	solution	remote sensing	spain	ongoing	ESP	Europe
15	rural communities	solution	remote sensing	spain	ongoing	ESP	Europe
15	agriculture cooperatives	solution	remote sensing	spain	ongoing	ESP	Europe
15	smallholder farmers	solution	gps	spain	ongoing	ESP	Europe
15	medium size farms	solution	gps	spain	ongoing	ESP	Europe
15	large size farms	solution	gps	spain	ongoing	ESP	Europe
15	civil society organizations	solution	gps	spain	ongoing	ESP	Europe
15	rural communities	solution	gps	spain	ongoing	ESP	Europe
15	agriculture cooperatives	solution	gps	spain	ongoing	ESP	Europe
15	smallholder farmers	solution	gis	spain	ongoing	ESP	Europe
15	medium size farms	solution	gis	spain	ongoing	ESP	Europe
15	large size farms	solution	gis	spain	ongoing	ESP	Europe
15	civil society organizations	solution	gis	spain	ongoing	ESP	Europe
15	rural communities	solution	gis	spain	ongoing	ESP	Europe
15	agriculture cooperatives	solution	gis	spain	ongoing	ESP	Europe
15	smallholder farmers	solution	sensor	spain	ongoing	ESP	Europe
15	medium size farms	solution	sensor	spain	ongoing	ESP	Europe
15	large size farms	solution	sensor	spain	ongoing	ESP	Europe
15	civil society organizations	solution	sensor	spain	ongoing	ESP	Europe
15	rural communities	solution	sensor	spain	ongoing	ESP	Europe
15	agriculture cooperatives	solution	sensor	spain	ongoing	ESP	Europe
15	smallholder farmers	solution	internet of things (iot)	spain	ongoing	ESP	Europe
15	medium size farms	solution	internet of things (iot)	spain	ongoing	ESP	Europe
15	large size farms	solution	internet of things (iot)	spain	ongoing	ESP	Europe
15	civil society organizations	solution	internet of things (iot)	spain	ongoing	ESP	Europe
15	rural communities	solution	internet of things (iot)	spain	ongoing	ESP	Europe
15	agriculture cooperatives	solution	internet of things (iot)	spain	ongoing	ESP	Europe
15	smallholder farmers	solution	cloud	spain	ongoing	ESP	Europe
15	medium size farms	solution	cloud	spain	ongoing	ESP	Europe
15	large size farms	solution	cloud	spain	ongoing	ESP	Europe
15	civil society organizations	solution	cloud	spain	ongoing	ESP	Europe
15	rural communities	solution	cloud	spain	ongoing	ESP	Europe
15	agriculture cooperatives	solution	cloud	spain	ongoing	ESP	Europe
15	smallholder farmers	solution	machine learning	spain	ongoing	ESP	Europe
15	medium size farms	solution	machine learning	spain	ongoing	ESP	Europe
15	large size farms	solution	machine learning	spain	ongoing	ESP	Europe
15	civil society organizations	solution	machine learning	spain	ongoing	ESP	Europe
15	rural communities	solution	machine learning	spain	ongoing	ESP	Europe
15	agriculture cooperatives	solution	machine learning	spain	ongoing	ESP	Europe
15	smallholder farmers	solution	mobile app	turkey	ongoing	TUR	Asia
15	medium size farms	solution	mobile app	turkey	ongoing	TUR	Asia
15	large size farms	solution	mobile app	turkey	ongoing	TUR	Asia
15	civil society organizations	solution	mobile app	turkey	ongoing	TUR	Asia
15	rural communities	solution	mobile app	turkey	ongoing	TUR	Asia
15	agriculture cooperatives	solution	mobile app	turkey	ongoing	TUR	Asia
15	smallholder farmers	solution	remote sensing	turkey	ongoing	TUR	Asia
15	medium size farms	solution	remote sensing	turkey	ongoing	TUR	Asia
15	large size farms	solution	remote sensing	turkey	ongoing	TUR	Asia
15	civil society organizations	solution	remote sensing	turkey	ongoing	TUR	Asia
15	rural communities	solution	remote sensing	turkey	ongoing	TUR	Asia
15	agriculture cooperatives	solution	remote sensing	turkey	ongoing	TUR	Asia
15	smallholder farmers	solution	gps	turkey	ongoing	TUR	Asia
15	medium size farms	solution	gps	turkey	ongoing	TUR	Asia
15	large size farms	solution	gps	turkey	ongoing	TUR	Asia
15	civil society organizations	solution	gps	turkey	ongoing	TUR	Asia
15	rural communities	solution	gps	turkey	ongoing	TUR	Asia
15	agriculture cooperatives	solution	gps	turkey	ongoing	TUR	Asia
15	smallholder farmers	solution	gis	turkey	ongoing	TUR	Asia
15	medium size farms	solution	gis	turkey	ongoing	TUR	Asia
15	large size farms	solution	gis	turkey	ongoing	TUR	Asia
15	civil society organizations	solution	gis	turkey	ongoing	TUR	Asia
15	rural communities	solution	gis	turkey	ongoing	TUR	Asia
15	agriculture cooperatives	solution	gis	turkey	ongoing	TUR	Asia
15	smallholder farmers	solution	sensor	turkey	ongoing	TUR	Asia
15	medium size farms	solution	sensor	turkey	ongoing	TUR	Asia
15	large size farms	solution	sensor	turkey	ongoing	TUR	Asia
15	civil society organizations	solution	sensor	turkey	ongoing	TUR	Asia
15	rural communities	solution	sensor	turkey	ongoing	TUR	Asia
15	agriculture cooperatives	solution	sensor	turkey	ongoing	TUR	Asia
15	smallholder farmers	solution	internet of things (iot)	turkey	ongoing	TUR	Asia
15	medium size farms	solution	internet of things (iot)	turkey	ongoing	TUR	Asia
15	large size farms	solution	internet of things (iot)	turkey	ongoing	TUR	Asia
15	civil society organizations	solution	internet of things (iot)	turkey	ongoing	TUR	Asia
15	rural communities	solution	internet of things (iot)	turkey	ongoing	TUR	Asia
15	agriculture cooperatives	solution	internet of things (iot)	turkey	ongoing	TUR	Asia
15	smallholder farmers	solution	cloud	turkey	ongoing	TUR	Asia
15	medium size farms	solution	cloud	turkey	ongoing	TUR	Asia
15	large size farms	solution	cloud	turkey	ongoing	TUR	Asia
15	civil society organizations	solution	cloud	turkey	ongoing	TUR	Asia
15	rural communities	solution	cloud	turkey	ongoing	TUR	Asia
15	agriculture cooperatives	solution	cloud	turkey	ongoing	TUR	Asia
15	smallholder farmers	solution	machine learning	turkey	ongoing	TUR	Asia
15	medium size farms	solution	machine learning	turkey	ongoing	TUR	Asia
15	large size farms	solution	machine learning	turkey	ongoing	TUR	Asia
15	civil society organizations	solution	machine learning	turkey	ongoing	TUR	Asia
15	rural communities	solution	machine learning	turkey	ongoing	TUR	Asia
15	agriculture cooperatives	solution	machine learning	turkey	ongoing	TUR	Asia
15	smallholder farmers	solution	mobile app	united kingdom of great britain and northern ireland	ongoing	GBR	Europe
15	medium size farms	solution	mobile app	united kingdom of great britain and northern ireland	ongoing	GBR	Europe
15	large size farms	solution	mobile app	united kingdom of great britain and northern ireland	ongoing	GBR	Europe
15	civil society organizations	solution	mobile app	united kingdom of great britain and northern ireland	ongoing	GBR	Europe
15	rural communities	solution	mobile app	united kingdom of great britain and northern ireland	ongoing	GBR	Europe
15	agriculture cooperatives	solution	mobile app	united kingdom of great britain and northern ireland	ongoing	GBR	Europe
15	smallholder farmers	solution	remote sensing	united kingdom of great britain and northern ireland	ongoing	GBR	Europe
15	medium size farms	solution	remote sensing	united kingdom of great britain and northern ireland	ongoing	GBR	Europe
15	large size farms	solution	remote sensing	united kingdom of great britain and northern ireland	ongoing	GBR	Europe
15	civil society organizations	solution	remote sensing	united kingdom of great britain and northern ireland	ongoing	GBR	Europe
15	rural communities	solution	remote sensing	united kingdom of great britain and northern ireland	ongoing	GBR	Europe
15	agriculture cooperatives	solution	remote sensing	united kingdom of great britain and northern ireland	ongoing	GBR	Europe
15	smallholder farmers	solution	gps	united kingdom of great britain and northern ireland	ongoing	GBR	Europe
15	medium size farms	solution	gps	united kingdom of great britain and northern ireland	ongoing	GBR	Europe
15	large size farms	solution	gps	united kingdom of great britain and northern ireland	ongoing	GBR	Europe
15	civil society organizations	solution	gps	united kingdom of great britain and northern ireland	ongoing	GBR	Europe
15	rural communities	solution	gps	united kingdom of great britain and northern ireland	ongoing	GBR	Europe
15	agriculture cooperatives	solution	gps	united kingdom of great britain and northern ireland	ongoing	GBR	Europe
15	smallholder farmers	solution	gis	united kingdom of great britain and northern ireland	ongoing	GBR	Europe
15	medium size farms	solution	gis	united kingdom of great britain and northern ireland	ongoing	GBR	Europe
15	large size farms	solution	gis	united kingdom of great britain and northern ireland	ongoing	GBR	Europe
15	civil society organizations	solution	gis	united kingdom of great britain and northern ireland	ongoing	GBR	Europe
15	rural communities	solution	gis	united kingdom of great britain and northern ireland	ongoing	GBR	Europe
15	agriculture cooperatives	solution	gis	united kingdom of great britain and northern ireland	ongoing	GBR	Europe
15	smallholder farmers	solution	sensor	united kingdom of great britain and northern ireland	ongoing	GBR	Europe
15	medium size farms	solution	sensor	united kingdom of great britain and northern ireland	ongoing	GBR	Europe
15	large size farms	solution	sensor	united kingdom of great britain and northern ireland	ongoing	GBR	Europe
15	civil society organizations	solution	sensor	united kingdom of great britain and northern ireland	ongoing	GBR	Europe
15	rural communities	solution	sensor	united kingdom of great britain and northern ireland	ongoing	GBR	Europe
15	agriculture cooperatives	solution	sensor	united kingdom of great britain and northern ireland	ongoing	GBR	Europe
15	smallholder farmers	solution	internet of things (iot)	united kingdom of great britain and northern ireland	ongoing	GBR	Europe
15	medium size farms	solution	internet of things (iot)	united kingdom of great britain and northern ireland	ongoing	GBR	Europe
15	large size farms	solution	internet of things (iot)	united kingdom of great britain and northern ireland	ongoing	GBR	Europe
15	civil society organizations	solution	internet of things (iot)	united kingdom of great britain and northern ireland	ongoing	GBR	Europe
15	rural communities	solution	internet of things (iot)	united kingdom of great britain and northern ireland	ongoing	GBR	Europe
15	agriculture cooperatives	solution	internet of things (iot)	united kingdom of great britain and northern ireland	ongoing	GBR	Europe
15	smallholder farmers	solution	cloud	united kingdom of great britain and northern ireland	ongoing	GBR	Europe
15	medium size farms	solution	cloud	united kingdom of great britain and northern ireland	ongoing	GBR	Europe
15	large size farms	solution	cloud	united kingdom of great britain and northern ireland	ongoing	GBR	Europe
15	civil society organizations	solution	cloud	united kingdom of great britain and northern ireland	ongoing	GBR	Europe
15	rural communities	solution	cloud	united kingdom of great britain and northern ireland	ongoing	GBR	Europe
15	agriculture cooperatives	solution	cloud	united kingdom of great britain and northern ireland	ongoing	GBR	Europe
15	smallholder farmers	solution	machine learning	united kingdom of great britain and northern ireland	ongoing	GBR	Europe
15	medium size farms	solution	machine learning	united kingdom of great britain and northern ireland	ongoing	GBR	Europe
15	large size farms	solution	machine learning	united kingdom of great britain and northern ireland	ongoing	GBR	Europe
15	civil society organizations	solution	machine learning	united kingdom of great britain and northern ireland	ongoing	GBR	Europe
15	rural communities	solution	machine learning	united kingdom of great britain and northern ireland	ongoing	GBR	Europe
15	agriculture cooperatives	solution	machine learning	united kingdom of great britain and northern ireland	ongoing	GBR	Europe
16	agriculture cooperatives	solution	desktop/web-based application	georgia	ongoing	GEO	Asia
16	farm advisors	solution	desktop/web-based application	georgia	ongoing	GEO	Asia
16	large size farms	solution	desktop/web-based application	georgia	ongoing	GEO	Asia
16	private sector	solution	desktop/web-based application	georgia	ongoing	GEO	Asia
16	medium size farms	solution	desktop/web-based application	georgia	ongoing	GEO	Asia
16	smallholder farmers	solution	desktop/web-based application	georgia	ongoing	GEO	Asia
17	smallholder farmers	solution	desktop/web-based application	bosnia and herzegovina	ongoing	BIH	Europe
17	medium size farms	solution	desktop/web-based application	bosnia and herzegovina	ongoing	BIH	Europe
17	large size farms	solution	desktop/web-based application	bosnia and herzegovina	ongoing	BIH	Europe
17	farm advisors	solution	desktop/web-based application	bosnia and herzegovina	ongoing	BIH	Europe
20	academia and research institutions	solution	cloud	austria	ongoing	AUT	Europe
20	agriculture cooperatives	solution	cloud	austria	ongoing	AUT	Europe
20	civil society organizations	solution	cloud	austria	ongoing	AUT	Europe
20	farm advisors	solution	cloud	austria	ongoing	AUT	Europe
20	food consumers	solution	cloud	austria	ongoing	AUT	Europe
20	rural communities	solution	cloud	austria	ongoing	AUT	Europe
20	smallholder farmers	solution	cloud	austria	ongoing	AUT	Europe
20	medium size farms	solution	cloud	austria	ongoing	AUT	Europe
20	large size farms	solution	cloud	austria	ongoing	AUT	Europe
20	public sector	solution	cloud	austria	ongoing	AUT	Europe
20	private sector	solution	cloud	austria	ongoing	AUT	Europe
20	academia and research institutions	solution	big data	austria	ongoing	AUT	Europe
20	agriculture cooperatives	solution	big data	austria	ongoing	AUT	Europe
20	civil society organizations	solution	big data	austria	ongoing	AUT	Europe
20	farm advisors	solution	big data	austria	ongoing	AUT	Europe
20	food consumers	solution	big data	austria	ongoing	AUT	Europe
20	rural communities	solution	big data	austria	ongoing	AUT	Europe
20	smallholder farmers	solution	big data	austria	ongoing	AUT	Europe
20	medium size farms	solution	big data	austria	ongoing	AUT	Europe
20	large size farms	solution	big data	austria	ongoing	AUT	Europe
20	public sector	solution	big data	austria	ongoing	AUT	Europe
20	private sector	solution	big data	austria	ongoing	AUT	Europe
20	academia and research institutions	solution	desktop/web-based application	austria	ongoing	AUT	Europe
20	agriculture cooperatives	solution	desktop/web-based application	austria	ongoing	AUT	Europe
20	civil society organizations	solution	desktop/web-based application	austria	ongoing	AUT	Europe
20	farm advisors	solution	desktop/web-based application	austria	ongoing	AUT	Europe
20	food consumers	solution	desktop/web-based application	austria	ongoing	AUT	Europe
20	rural communities	solution	desktop/web-based application	austria	ongoing	AUT	Europe
20	smallholder farmers	solution	desktop/web-based application	austria	ongoing	AUT	Europe
20	medium size farms	solution	desktop/web-based application	austria	ongoing	AUT	Europe
20	large size farms	solution	desktop/web-based application	austria	ongoing	AUT	Europe
20	public sector	solution	desktop/web-based application	austria	ongoing	AUT	Europe
20	private sector	solution	desktop/web-based application	austria	ongoing	AUT	Europe
20	academia and research institutions	solution	cloud	belgium	ongoing	BEL	Europe
20	agriculture cooperatives	solution	cloud	belgium	ongoing	BEL	Europe
20	civil society organizations	solution	cloud	belgium	ongoing	BEL	Europe
20	farm advisors	solution	cloud	belgium	ongoing	BEL	Europe
20	food consumers	solution	cloud	belgium	ongoing	BEL	Europe
20	rural communities	solution	cloud	belgium	ongoing	BEL	Europe
20	smallholder farmers	solution	cloud	belgium	ongoing	BEL	Europe
20	medium size farms	solution	cloud	belgium	ongoing	BEL	Europe
20	large size farms	solution	cloud	belgium	ongoing	BEL	Europe
20	public sector	solution	cloud	belgium	ongoing	BEL	Europe
20	private sector	solution	cloud	belgium	ongoing	BEL	Europe
20	academia and research institutions	solution	big data	belgium	ongoing	BEL	Europe
20	agriculture cooperatives	solution	big data	belgium	ongoing	BEL	Europe
20	civil society organizations	solution	big data	belgium	ongoing	BEL	Europe
20	farm advisors	solution	big data	belgium	ongoing	BEL	Europe
20	food consumers	solution	big data	belgium	ongoing	BEL	Europe
20	rural communities	solution	big data	belgium	ongoing	BEL	Europe
20	smallholder farmers	solution	big data	belgium	ongoing	BEL	Europe
20	medium size farms	solution	big data	belgium	ongoing	BEL	Europe
20	large size farms	solution	big data	belgium	ongoing	BEL	Europe
20	public sector	solution	big data	belgium	ongoing	BEL	Europe
20	private sector	solution	big data	belgium	ongoing	BEL	Europe
20	academia and research institutions	solution	desktop/web-based application	belgium	ongoing	BEL	Europe
20	agriculture cooperatives	solution	desktop/web-based application	belgium	ongoing	BEL	Europe
20	civil society organizations	solution	desktop/web-based application	belgium	ongoing	BEL	Europe
20	farm advisors	solution	desktop/web-based application	belgium	ongoing	BEL	Europe
20	food consumers	solution	desktop/web-based application	belgium	ongoing	BEL	Europe
20	rural communities	solution	desktop/web-based application	belgium	ongoing	BEL	Europe
20	smallholder farmers	solution	desktop/web-based application	belgium	ongoing	BEL	Europe
20	medium size farms	solution	desktop/web-based application	belgium	ongoing	BEL	Europe
20	large size farms	solution	desktop/web-based application	belgium	ongoing	BEL	Europe
20	public sector	solution	desktop/web-based application	belgium	ongoing	BEL	Europe
20	private sector	solution	desktop/web-based application	belgium	ongoing	BEL	Europe
20	academia and research institutions	solution	cloud	bulgaria	ongoing	BGR	Europe
20	agriculture cooperatives	solution	cloud	bulgaria	ongoing	BGR	Europe
20	civil society organizations	solution	cloud	bulgaria	ongoing	BGR	Europe
20	farm advisors	solution	cloud	bulgaria	ongoing	BGR	Europe
20	food consumers	solution	cloud	bulgaria	ongoing	BGR	Europe
20	rural communities	solution	cloud	bulgaria	ongoing	BGR	Europe
20	smallholder farmers	solution	cloud	bulgaria	ongoing	BGR	Europe
20	medium size farms	solution	cloud	bulgaria	ongoing	BGR	Europe
20	large size farms	solution	cloud	bulgaria	ongoing	BGR	Europe
20	public sector	solution	cloud	bulgaria	ongoing	BGR	Europe
20	private sector	solution	cloud	bulgaria	ongoing	BGR	Europe
20	academia and research institutions	solution	big data	bulgaria	ongoing	BGR	Europe
20	agriculture cooperatives	solution	big data	bulgaria	ongoing	BGR	Europe
20	civil society organizations	solution	big data	bulgaria	ongoing	BGR	Europe
20	farm advisors	solution	big data	bulgaria	ongoing	BGR	Europe
20	food consumers	solution	big data	bulgaria	ongoing	BGR	Europe
20	rural communities	solution	big data	bulgaria	ongoing	BGR	Europe
20	smallholder farmers	solution	big data	bulgaria	ongoing	BGR	Europe
20	medium size farms	solution	big data	bulgaria	ongoing	BGR	Europe
20	large size farms	solution	big data	bulgaria	ongoing	BGR	Europe
20	public sector	solution	big data	bulgaria	ongoing	BGR	Europe
20	private sector	solution	big data	bulgaria	ongoing	BGR	Europe
20	academia and research institutions	solution	desktop/web-based application	bulgaria	ongoing	BGR	Europe
20	agriculture cooperatives	solution	desktop/web-based application	bulgaria	ongoing	BGR	Europe
20	civil society organizations	solution	desktop/web-based application	bulgaria	ongoing	BGR	Europe
20	farm advisors	solution	desktop/web-based application	bulgaria	ongoing	BGR	Europe
20	food consumers	solution	desktop/web-based application	bulgaria	ongoing	BGR	Europe
20	rural communities	solution	desktop/web-based application	bulgaria	ongoing	BGR	Europe
20	smallholder farmers	solution	desktop/web-based application	bulgaria	ongoing	BGR	Europe
20	medium size farms	solution	desktop/web-based application	bulgaria	ongoing	BGR	Europe
20	large size farms	solution	desktop/web-based application	bulgaria	ongoing	BGR	Europe
20	public sector	solution	desktop/web-based application	bulgaria	ongoing	BGR	Europe
20	private sector	solution	desktop/web-based application	bulgaria	ongoing	BGR	Europe
20	academia and research institutions	solution	cloud	croatia	ongoing	HRV	Europe
20	agriculture cooperatives	solution	cloud	croatia	ongoing	HRV	Europe
20	civil society organizations	solution	cloud	croatia	ongoing	HRV	Europe
20	farm advisors	solution	cloud	croatia	ongoing	HRV	Europe
20	food consumers	solution	cloud	croatia	ongoing	HRV	Europe
20	rural communities	solution	cloud	croatia	ongoing	HRV	Europe
20	smallholder farmers	solution	cloud	croatia	ongoing	HRV	Europe
20	medium size farms	solution	cloud	croatia	ongoing	HRV	Europe
20	large size farms	solution	cloud	croatia	ongoing	HRV	Europe
20	public sector	solution	cloud	croatia	ongoing	HRV	Europe
20	private sector	solution	cloud	croatia	ongoing	HRV	Europe
20	academia and research institutions	solution	big data	croatia	ongoing	HRV	Europe
20	agriculture cooperatives	solution	big data	croatia	ongoing	HRV	Europe
20	civil society organizations	solution	big data	croatia	ongoing	HRV	Europe
20	farm advisors	solution	big data	croatia	ongoing	HRV	Europe
20	food consumers	solution	big data	croatia	ongoing	HRV	Europe
20	rural communities	solution	big data	croatia	ongoing	HRV	Europe
20	smallholder farmers	solution	big data	croatia	ongoing	HRV	Europe
20	medium size farms	solution	big data	croatia	ongoing	HRV	Europe
20	large size farms	solution	big data	croatia	ongoing	HRV	Europe
20	public sector	solution	big data	croatia	ongoing	HRV	Europe
20	private sector	solution	big data	croatia	ongoing	HRV	Europe
20	academia and research institutions	solution	desktop/web-based application	croatia	ongoing	HRV	Europe
20	agriculture cooperatives	solution	desktop/web-based application	croatia	ongoing	HRV	Europe
20	civil society organizations	solution	desktop/web-based application	croatia	ongoing	HRV	Europe
20	farm advisors	solution	desktop/web-based application	croatia	ongoing	HRV	Europe
20	food consumers	solution	desktop/web-based application	croatia	ongoing	HRV	Europe
20	rural communities	solution	desktop/web-based application	croatia	ongoing	HRV	Europe
20	smallholder farmers	solution	desktop/web-based application	croatia	ongoing	HRV	Europe
20	medium size farms	solution	desktop/web-based application	croatia	ongoing	HRV	Europe
20	large size farms	solution	desktop/web-based application	croatia	ongoing	HRV	Europe
20	public sector	solution	desktop/web-based application	croatia	ongoing	HRV	Europe
20	private sector	solution	desktop/web-based application	croatia	ongoing	HRV	Europe
20	academia and research institutions	solution	cloud	cyprus	ongoing	CYP	Asia
20	agriculture cooperatives	solution	cloud	cyprus	ongoing	CYP	Asia
20	civil society organizations	solution	cloud	cyprus	ongoing	CYP	Asia
20	farm advisors	solution	cloud	cyprus	ongoing	CYP	Asia
20	food consumers	solution	cloud	cyprus	ongoing	CYP	Asia
20	rural communities	solution	cloud	cyprus	ongoing	CYP	Asia
20	smallholder farmers	solution	cloud	cyprus	ongoing	CYP	Asia
20	medium size farms	solution	cloud	cyprus	ongoing	CYP	Asia
20	large size farms	solution	cloud	cyprus	ongoing	CYP	Asia
20	public sector	solution	cloud	cyprus	ongoing	CYP	Asia
20	private sector	solution	cloud	cyprus	ongoing	CYP	Asia
20	academia and research institutions	solution	big data	cyprus	ongoing	CYP	Asia
20	agriculture cooperatives	solution	big data	cyprus	ongoing	CYP	Asia
20	civil society organizations	solution	big data	cyprus	ongoing	CYP	Asia
20	farm advisors	solution	big data	cyprus	ongoing	CYP	Asia
20	food consumers	solution	big data	cyprus	ongoing	CYP	Asia
20	rural communities	solution	big data	cyprus	ongoing	CYP	Asia
20	smallholder farmers	solution	big data	cyprus	ongoing	CYP	Asia
20	medium size farms	solution	big data	cyprus	ongoing	CYP	Asia
20	large size farms	solution	big data	cyprus	ongoing	CYP	Asia
20	public sector	solution	big data	cyprus	ongoing	CYP	Asia
20	private sector	solution	big data	cyprus	ongoing	CYP	Asia
20	academia and research institutions	solution	desktop/web-based application	cyprus	ongoing	CYP	Asia
20	agriculture cooperatives	solution	desktop/web-based application	cyprus	ongoing	CYP	Asia
20	civil society organizations	solution	desktop/web-based application	cyprus	ongoing	CYP	Asia
20	farm advisors	solution	desktop/web-based application	cyprus	ongoing	CYP	Asia
20	food consumers	solution	desktop/web-based application	cyprus	ongoing	CYP	Asia
20	rural communities	solution	desktop/web-based application	cyprus	ongoing	CYP	Asia
20	smallholder farmers	solution	desktop/web-based application	cyprus	ongoing	CYP	Asia
20	medium size farms	solution	desktop/web-based application	cyprus	ongoing	CYP	Asia
20	large size farms	solution	desktop/web-based application	cyprus	ongoing	CYP	Asia
20	public sector	solution	desktop/web-based application	cyprus	ongoing	CYP	Asia
20	private sector	solution	desktop/web-based application	cyprus	ongoing	CYP	Asia
20	academia and research institutions	solution	cloud	czechia	ongoing	CZE	Europe
20	agriculture cooperatives	solution	cloud	czechia	ongoing	CZE	Europe
20	civil society organizations	solution	cloud	czechia	ongoing	CZE	Europe
20	farm advisors	solution	cloud	czechia	ongoing	CZE	Europe
20	food consumers	solution	cloud	czechia	ongoing	CZE	Europe
20	rural communities	solution	cloud	czechia	ongoing	CZE	Europe
20	smallholder farmers	solution	cloud	czechia	ongoing	CZE	Europe
20	medium size farms	solution	cloud	czechia	ongoing	CZE	Europe
20	large size farms	solution	cloud	czechia	ongoing	CZE	Europe
20	public sector	solution	cloud	czechia	ongoing	CZE	Europe
20	private sector	solution	cloud	czechia	ongoing	CZE	Europe
20	academia and research institutions	solution	big data	czechia	ongoing	CZE	Europe
20	agriculture cooperatives	solution	big data	czechia	ongoing	CZE	Europe
20	civil society organizations	solution	big data	czechia	ongoing	CZE	Europe
20	farm advisors	solution	big data	czechia	ongoing	CZE	Europe
20	food consumers	solution	big data	czechia	ongoing	CZE	Europe
20	rural communities	solution	big data	czechia	ongoing	CZE	Europe
20	smallholder farmers	solution	big data	czechia	ongoing	CZE	Europe
20	medium size farms	solution	big data	czechia	ongoing	CZE	Europe
20	large size farms	solution	big data	czechia	ongoing	CZE	Europe
20	public sector	solution	big data	czechia	ongoing	CZE	Europe
20	private sector	solution	big data	czechia	ongoing	CZE	Europe
20	academia and research institutions	solution	desktop/web-based application	czechia	ongoing	CZE	Europe
20	agriculture cooperatives	solution	desktop/web-based application	czechia	ongoing	CZE	Europe
20	civil society organizations	solution	desktop/web-based application	czechia	ongoing	CZE	Europe
20	farm advisors	solution	desktop/web-based application	czechia	ongoing	CZE	Europe
20	food consumers	solution	desktop/web-based application	czechia	ongoing	CZE	Europe
20	rural communities	solution	desktop/web-based application	czechia	ongoing	CZE	Europe
20	smallholder farmers	solution	desktop/web-based application	czechia	ongoing	CZE	Europe
20	medium size farms	solution	desktop/web-based application	czechia	ongoing	CZE	Europe
20	large size farms	solution	desktop/web-based application	czechia	ongoing	CZE	Europe
20	public sector	solution	desktop/web-based application	czechia	ongoing	CZE	Europe
20	private sector	solution	desktop/web-based application	czechia	ongoing	CZE	Europe
20	academia and research institutions	solution	cloud	denmark	ongoing	DNK	Europe
20	agriculture cooperatives	solution	cloud	denmark	ongoing	DNK	Europe
20	civil society organizations	solution	cloud	denmark	ongoing	DNK	Europe
20	farm advisors	solution	cloud	denmark	ongoing	DNK	Europe
20	food consumers	solution	cloud	denmark	ongoing	DNK	Europe
20	rural communities	solution	cloud	denmark	ongoing	DNK	Europe
20	smallholder farmers	solution	cloud	denmark	ongoing	DNK	Europe
20	medium size farms	solution	cloud	denmark	ongoing	DNK	Europe
20	large size farms	solution	cloud	denmark	ongoing	DNK	Europe
20	public sector	solution	cloud	denmark	ongoing	DNK	Europe
20	private sector	solution	cloud	denmark	ongoing	DNK	Europe
20	academia and research institutions	solution	big data	denmark	ongoing	DNK	Europe
20	agriculture cooperatives	solution	big data	denmark	ongoing	DNK	Europe
20	civil society organizations	solution	big data	denmark	ongoing	DNK	Europe
20	farm advisors	solution	big data	denmark	ongoing	DNK	Europe
20	food consumers	solution	big data	denmark	ongoing	DNK	Europe
20	rural communities	solution	big data	denmark	ongoing	DNK	Europe
20	smallholder farmers	solution	big data	denmark	ongoing	DNK	Europe
20	medium size farms	solution	big data	denmark	ongoing	DNK	Europe
20	large size farms	solution	big data	denmark	ongoing	DNK	Europe
20	public sector	solution	big data	denmark	ongoing	DNK	Europe
20	private sector	solution	big data	denmark	ongoing	DNK	Europe
20	academia and research institutions	solution	desktop/web-based application	denmark	ongoing	DNK	Europe
20	agriculture cooperatives	solution	desktop/web-based application	denmark	ongoing	DNK	Europe
20	civil society organizations	solution	desktop/web-based application	denmark	ongoing	DNK	Europe
20	farm advisors	solution	desktop/web-based application	denmark	ongoing	DNK	Europe
20	food consumers	solution	desktop/web-based application	denmark	ongoing	DNK	Europe
20	rural communities	solution	desktop/web-based application	denmark	ongoing	DNK	Europe
20	smallholder farmers	solution	desktop/web-based application	denmark	ongoing	DNK	Europe
20	medium size farms	solution	desktop/web-based application	denmark	ongoing	DNK	Europe
20	large size farms	solution	desktop/web-based application	denmark	ongoing	DNK	Europe
20	public sector	solution	desktop/web-based application	denmark	ongoing	DNK	Europe
20	private sector	solution	desktop/web-based application	denmark	ongoing	DNK	Europe
20	academia and research institutions	solution	cloud	estonia	ongoing	EST	Europe
20	agriculture cooperatives	solution	cloud	estonia	ongoing	EST	Europe
20	civil society organizations	solution	cloud	estonia	ongoing	EST	Europe
20	farm advisors	solution	cloud	estonia	ongoing	EST	Europe
20	food consumers	solution	cloud	estonia	ongoing	EST	Europe
20	rural communities	solution	cloud	estonia	ongoing	EST	Europe
20	smallholder farmers	solution	cloud	estonia	ongoing	EST	Europe
20	medium size farms	solution	cloud	estonia	ongoing	EST	Europe
20	large size farms	solution	cloud	estonia	ongoing	EST	Europe
20	public sector	solution	cloud	estonia	ongoing	EST	Europe
20	private sector	solution	cloud	estonia	ongoing	EST	Europe
20	academia and research institutions	solution	big data	estonia	ongoing	EST	Europe
20	agriculture cooperatives	solution	big data	estonia	ongoing	EST	Europe
20	civil society organizations	solution	big data	estonia	ongoing	EST	Europe
20	farm advisors	solution	big data	estonia	ongoing	EST	Europe
20	food consumers	solution	big data	estonia	ongoing	EST	Europe
20	rural communities	solution	big data	estonia	ongoing	EST	Europe
20	smallholder farmers	solution	big data	estonia	ongoing	EST	Europe
20	medium size farms	solution	big data	estonia	ongoing	EST	Europe
20	large size farms	solution	big data	estonia	ongoing	EST	Europe
20	public sector	solution	big data	estonia	ongoing	EST	Europe
20	private sector	solution	big data	estonia	ongoing	EST	Europe
20	academia and research institutions	solution	desktop/web-based application	estonia	ongoing	EST	Europe
20	agriculture cooperatives	solution	desktop/web-based application	estonia	ongoing	EST	Europe
20	civil society organizations	solution	desktop/web-based application	estonia	ongoing	EST	Europe
20	farm advisors	solution	desktop/web-based application	estonia	ongoing	EST	Europe
20	food consumers	solution	desktop/web-based application	estonia	ongoing	EST	Europe
20	rural communities	solution	desktop/web-based application	estonia	ongoing	EST	Europe
20	smallholder farmers	solution	desktop/web-based application	estonia	ongoing	EST	Europe
20	medium size farms	solution	desktop/web-based application	estonia	ongoing	EST	Europe
20	large size farms	solution	desktop/web-based application	estonia	ongoing	EST	Europe
20	public sector	solution	desktop/web-based application	estonia	ongoing	EST	Europe
20	private sector	solution	desktop/web-based application	estonia	ongoing	EST	Europe
20	academia and research institutions	solution	cloud	finland	ongoing	FIN	Europe
20	agriculture cooperatives	solution	cloud	finland	ongoing	FIN	Europe
20	civil society organizations	solution	cloud	finland	ongoing	FIN	Europe
20	farm advisors	solution	cloud	finland	ongoing	FIN	Europe
20	food consumers	solution	cloud	finland	ongoing	FIN	Europe
20	rural communities	solution	cloud	finland	ongoing	FIN	Europe
20	smallholder farmers	solution	cloud	finland	ongoing	FIN	Europe
20	medium size farms	solution	cloud	finland	ongoing	FIN	Europe
20	large size farms	solution	cloud	finland	ongoing	FIN	Europe
20	public sector	solution	cloud	finland	ongoing	FIN	Europe
20	private sector	solution	cloud	finland	ongoing	FIN	Europe
20	academia and research institutions	solution	big data	finland	ongoing	FIN	Europe
20	agriculture cooperatives	solution	big data	finland	ongoing	FIN	Europe
20	civil society organizations	solution	big data	finland	ongoing	FIN	Europe
20	farm advisors	solution	big data	finland	ongoing	FIN	Europe
20	food consumers	solution	big data	finland	ongoing	FIN	Europe
20	rural communities	solution	big data	finland	ongoing	FIN	Europe
20	smallholder farmers	solution	big data	finland	ongoing	FIN	Europe
20	medium size farms	solution	big data	finland	ongoing	FIN	Europe
20	large size farms	solution	big data	finland	ongoing	FIN	Europe
20	public sector	solution	big data	finland	ongoing	FIN	Europe
20	private sector	solution	big data	finland	ongoing	FIN	Europe
20	academia and research institutions	solution	desktop/web-based application	finland	ongoing	FIN	Europe
20	agriculture cooperatives	solution	desktop/web-based application	finland	ongoing	FIN	Europe
20	civil society organizations	solution	desktop/web-based application	finland	ongoing	FIN	Europe
20	farm advisors	solution	desktop/web-based application	finland	ongoing	FIN	Europe
20	food consumers	solution	desktop/web-based application	finland	ongoing	FIN	Europe
20	rural communities	solution	desktop/web-based application	finland	ongoing	FIN	Europe
20	smallholder farmers	solution	desktop/web-based application	finland	ongoing	FIN	Europe
20	medium size farms	solution	desktop/web-based application	finland	ongoing	FIN	Europe
20	large size farms	solution	desktop/web-based application	finland	ongoing	FIN	Europe
20	public sector	solution	desktop/web-based application	finland	ongoing	FIN	Europe
20	private sector	solution	desktop/web-based application	finland	ongoing	FIN	Europe
20	academia and research institutions	solution	cloud	france	ongoing	FRA	Europe
20	agriculture cooperatives	solution	cloud	france	ongoing	FRA	Europe
20	civil society organizations	solution	cloud	france	ongoing	FRA	Europe
20	farm advisors	solution	cloud	france	ongoing	FRA	Europe
20	food consumers	solution	cloud	france	ongoing	FRA	Europe
20	rural communities	solution	cloud	france	ongoing	FRA	Europe
20	smallholder farmers	solution	cloud	france	ongoing	FRA	Europe
20	medium size farms	solution	cloud	france	ongoing	FRA	Europe
20	large size farms	solution	cloud	france	ongoing	FRA	Europe
20	public sector	solution	cloud	france	ongoing	FRA	Europe
20	private sector	solution	cloud	france	ongoing	FRA	Europe
20	academia and research institutions	solution	big data	france	ongoing	FRA	Europe
20	agriculture cooperatives	solution	big data	france	ongoing	FRA	Europe
20	civil society organizations	solution	big data	france	ongoing	FRA	Europe
20	farm advisors	solution	big data	france	ongoing	FRA	Europe
20	food consumers	solution	big data	france	ongoing	FRA	Europe
20	rural communities	solution	big data	france	ongoing	FRA	Europe
20	smallholder farmers	solution	big data	france	ongoing	FRA	Europe
20	medium size farms	solution	big data	france	ongoing	FRA	Europe
20	large size farms	solution	big data	france	ongoing	FRA	Europe
20	public sector	solution	big data	france	ongoing	FRA	Europe
20	private sector	solution	big data	france	ongoing	FRA	Europe
20	academia and research institutions	solution	desktop/web-based application	france	ongoing	FRA	Europe
20	agriculture cooperatives	solution	desktop/web-based application	france	ongoing	FRA	Europe
20	civil society organizations	solution	desktop/web-based application	france	ongoing	FRA	Europe
20	farm advisors	solution	desktop/web-based application	france	ongoing	FRA	Europe
20	food consumers	solution	desktop/web-based application	france	ongoing	FRA	Europe
20	rural communities	solution	desktop/web-based application	france	ongoing	FRA	Europe
20	smallholder farmers	solution	desktop/web-based application	france	ongoing	FRA	Europe
20	medium size farms	solution	desktop/web-based application	france	ongoing	FRA	Europe
20	large size farms	solution	desktop/web-based application	france	ongoing	FRA	Europe
20	public sector	solution	desktop/web-based application	france	ongoing	FRA	Europe
20	private sector	solution	desktop/web-based application	france	ongoing	FRA	Europe
20	academia and research institutions	solution	cloud	germany	ongoing	DEU	Europe
20	agriculture cooperatives	solution	cloud	germany	ongoing	DEU	Europe
20	civil society organizations	solution	cloud	germany	ongoing	DEU	Europe
20	farm advisors	solution	cloud	germany	ongoing	DEU	Europe
20	food consumers	solution	cloud	germany	ongoing	DEU	Europe
20	rural communities	solution	cloud	germany	ongoing	DEU	Europe
20	smallholder farmers	solution	cloud	germany	ongoing	DEU	Europe
20	medium size farms	solution	cloud	germany	ongoing	DEU	Europe
20	large size farms	solution	cloud	germany	ongoing	DEU	Europe
20	public sector	solution	cloud	germany	ongoing	DEU	Europe
20	private sector	solution	cloud	germany	ongoing	DEU	Europe
20	academia and research institutions	solution	big data	germany	ongoing	DEU	Europe
20	agriculture cooperatives	solution	big data	germany	ongoing	DEU	Europe
20	civil society organizations	solution	big data	germany	ongoing	DEU	Europe
20	farm advisors	solution	big data	germany	ongoing	DEU	Europe
20	food consumers	solution	big data	germany	ongoing	DEU	Europe
20	rural communities	solution	big data	germany	ongoing	DEU	Europe
20	smallholder farmers	solution	big data	germany	ongoing	DEU	Europe
20	medium size farms	solution	big data	germany	ongoing	DEU	Europe
20	large size farms	solution	big data	germany	ongoing	DEU	Europe
20	public sector	solution	big data	germany	ongoing	DEU	Europe
20	private sector	solution	big data	germany	ongoing	DEU	Europe
20	academia and research institutions	solution	desktop/web-based application	germany	ongoing	DEU	Europe
20	agriculture cooperatives	solution	desktop/web-based application	germany	ongoing	DEU	Europe
20	civil society organizations	solution	desktop/web-based application	germany	ongoing	DEU	Europe
20	farm advisors	solution	desktop/web-based application	germany	ongoing	DEU	Europe
20	food consumers	solution	desktop/web-based application	germany	ongoing	DEU	Europe
20	rural communities	solution	desktop/web-based application	germany	ongoing	DEU	Europe
20	smallholder farmers	solution	desktop/web-based application	germany	ongoing	DEU	Europe
20	medium size farms	solution	desktop/web-based application	germany	ongoing	DEU	Europe
20	large size farms	solution	desktop/web-based application	germany	ongoing	DEU	Europe
20	public sector	solution	desktop/web-based application	germany	ongoing	DEU	Europe
20	private sector	solution	desktop/web-based application	germany	ongoing	DEU	Europe
20	academia and research institutions	solution	cloud	greece	ongoing	GRC	Europe
20	agriculture cooperatives	solution	cloud	greece	ongoing	GRC	Europe
20	civil society organizations	solution	cloud	greece	ongoing	GRC	Europe
20	farm advisors	solution	cloud	greece	ongoing	GRC	Europe
20	food consumers	solution	cloud	greece	ongoing	GRC	Europe
20	rural communities	solution	cloud	greece	ongoing	GRC	Europe
20	smallholder farmers	solution	cloud	greece	ongoing	GRC	Europe
20	medium size farms	solution	cloud	greece	ongoing	GRC	Europe
20	large size farms	solution	cloud	greece	ongoing	GRC	Europe
20	public sector	solution	cloud	greece	ongoing	GRC	Europe
20	private sector	solution	cloud	greece	ongoing	GRC	Europe
20	academia and research institutions	solution	big data	greece	ongoing	GRC	Europe
20	agriculture cooperatives	solution	big data	greece	ongoing	GRC	Europe
20	civil society organizations	solution	big data	greece	ongoing	GRC	Europe
20	farm advisors	solution	big data	greece	ongoing	GRC	Europe
20	food consumers	solution	big data	greece	ongoing	GRC	Europe
20	rural communities	solution	big data	greece	ongoing	GRC	Europe
20	smallholder farmers	solution	big data	greece	ongoing	GRC	Europe
20	medium size farms	solution	big data	greece	ongoing	GRC	Europe
20	large size farms	solution	big data	greece	ongoing	GRC	Europe
20	public sector	solution	big data	greece	ongoing	GRC	Europe
20	private sector	solution	big data	greece	ongoing	GRC	Europe
20	academia and research institutions	solution	desktop/web-based application	greece	ongoing	GRC	Europe
20	agriculture cooperatives	solution	desktop/web-based application	greece	ongoing	GRC	Europe
20	civil society organizations	solution	desktop/web-based application	greece	ongoing	GRC	Europe
20	farm advisors	solution	desktop/web-based application	greece	ongoing	GRC	Europe
20	food consumers	solution	desktop/web-based application	greece	ongoing	GRC	Europe
20	rural communities	solution	desktop/web-based application	greece	ongoing	GRC	Europe
20	smallholder farmers	solution	desktop/web-based application	greece	ongoing	GRC	Europe
20	medium size farms	solution	desktop/web-based application	greece	ongoing	GRC	Europe
20	large size farms	solution	desktop/web-based application	greece	ongoing	GRC	Europe
20	public sector	solution	desktop/web-based application	greece	ongoing	GRC	Europe
20	private sector	solution	desktop/web-based application	greece	ongoing	GRC	Europe
20	academia and research institutions	solution	cloud	hungary	ongoing	HUN	Europe
20	agriculture cooperatives	solution	cloud	hungary	ongoing	HUN	Europe
20	civil society organizations	solution	cloud	hungary	ongoing	HUN	Europe
20	farm advisors	solution	cloud	hungary	ongoing	HUN	Europe
20	food consumers	solution	cloud	hungary	ongoing	HUN	Europe
20	rural communities	solution	cloud	hungary	ongoing	HUN	Europe
20	smallholder farmers	solution	cloud	hungary	ongoing	HUN	Europe
20	medium size farms	solution	cloud	hungary	ongoing	HUN	Europe
20	large size farms	solution	cloud	hungary	ongoing	HUN	Europe
20	public sector	solution	cloud	hungary	ongoing	HUN	Europe
20	private sector	solution	cloud	hungary	ongoing	HUN	Europe
20	academia and research institutions	solution	big data	hungary	ongoing	HUN	Europe
20	agriculture cooperatives	solution	big data	hungary	ongoing	HUN	Europe
20	civil society organizations	solution	big data	hungary	ongoing	HUN	Europe
20	farm advisors	solution	big data	hungary	ongoing	HUN	Europe
20	food consumers	solution	big data	hungary	ongoing	HUN	Europe
20	rural communities	solution	big data	hungary	ongoing	HUN	Europe
20	smallholder farmers	solution	big data	hungary	ongoing	HUN	Europe
20	medium size farms	solution	big data	hungary	ongoing	HUN	Europe
20	large size farms	solution	big data	hungary	ongoing	HUN	Europe
20	public sector	solution	big data	hungary	ongoing	HUN	Europe
20	private sector	solution	big data	hungary	ongoing	HUN	Europe
20	academia and research institutions	solution	desktop/web-based application	hungary	ongoing	HUN	Europe
20	agriculture cooperatives	solution	desktop/web-based application	hungary	ongoing	HUN	Europe
20	civil society organizations	solution	desktop/web-based application	hungary	ongoing	HUN	Europe
20	farm advisors	solution	desktop/web-based application	hungary	ongoing	HUN	Europe
20	food consumers	solution	desktop/web-based application	hungary	ongoing	HUN	Europe
20	rural communities	solution	desktop/web-based application	hungary	ongoing	HUN	Europe
20	smallholder farmers	solution	desktop/web-based application	hungary	ongoing	HUN	Europe
20	medium size farms	solution	desktop/web-based application	hungary	ongoing	HUN	Europe
20	large size farms	solution	desktop/web-based application	hungary	ongoing	HUN	Europe
20	public sector	solution	desktop/web-based application	hungary	ongoing	HUN	Europe
20	private sector	solution	desktop/web-based application	hungary	ongoing	HUN	Europe
20	academia and research institutions	solution	cloud	ireland	ongoing	IRL	Europe
20	agriculture cooperatives	solution	cloud	ireland	ongoing	IRL	Europe
20	civil society organizations	solution	cloud	ireland	ongoing	IRL	Europe
20	farm advisors	solution	cloud	ireland	ongoing	IRL	Europe
20	food consumers	solution	cloud	ireland	ongoing	IRL	Europe
20	rural communities	solution	cloud	ireland	ongoing	IRL	Europe
20	smallholder farmers	solution	cloud	ireland	ongoing	IRL	Europe
20	medium size farms	solution	cloud	ireland	ongoing	IRL	Europe
20	large size farms	solution	cloud	ireland	ongoing	IRL	Europe
20	public sector	solution	cloud	ireland	ongoing	IRL	Europe
20	private sector	solution	cloud	ireland	ongoing	IRL	Europe
20	academia and research institutions	solution	big data	ireland	ongoing	IRL	Europe
20	agriculture cooperatives	solution	big data	ireland	ongoing	IRL	Europe
20	civil society organizations	solution	big data	ireland	ongoing	IRL	Europe
20	farm advisors	solution	big data	ireland	ongoing	IRL	Europe
20	food consumers	solution	big data	ireland	ongoing	IRL	Europe
20	rural communities	solution	big data	ireland	ongoing	IRL	Europe
20	smallholder farmers	solution	big data	ireland	ongoing	IRL	Europe
20	medium size farms	solution	big data	ireland	ongoing	IRL	Europe
20	large size farms	solution	big data	ireland	ongoing	IRL	Europe
20	public sector	solution	big data	ireland	ongoing	IRL	Europe
20	private sector	solution	big data	ireland	ongoing	IRL	Europe
20	academia and research institutions	solution	desktop/web-based application	ireland	ongoing	IRL	Europe
20	agriculture cooperatives	solution	desktop/web-based application	ireland	ongoing	IRL	Europe
20	civil society organizations	solution	desktop/web-based application	ireland	ongoing	IRL	Europe
20	farm advisors	solution	desktop/web-based application	ireland	ongoing	IRL	Europe
20	food consumers	solution	desktop/web-based application	ireland	ongoing	IRL	Europe
20	rural communities	solution	desktop/web-based application	ireland	ongoing	IRL	Europe
20	smallholder farmers	solution	desktop/web-based application	ireland	ongoing	IRL	Europe
20	medium size farms	solution	desktop/web-based application	ireland	ongoing	IRL	Europe
20	large size farms	solution	desktop/web-based application	ireland	ongoing	IRL	Europe
20	public sector	solution	desktop/web-based application	ireland	ongoing	IRL	Europe
20	private sector	solution	desktop/web-based application	ireland	ongoing	IRL	Europe
20	academia and research institutions	solution	cloud	italy	ongoing	ITA	Europe
20	agriculture cooperatives	solution	cloud	italy	ongoing	ITA	Europe
20	civil society organizations	solution	cloud	italy	ongoing	ITA	Europe
20	farm advisors	solution	cloud	italy	ongoing	ITA	Europe
20	food consumers	solution	cloud	italy	ongoing	ITA	Europe
20	rural communities	solution	cloud	italy	ongoing	ITA	Europe
20	smallholder farmers	solution	cloud	italy	ongoing	ITA	Europe
20	medium size farms	solution	cloud	italy	ongoing	ITA	Europe
20	large size farms	solution	cloud	italy	ongoing	ITA	Europe
20	public sector	solution	cloud	italy	ongoing	ITA	Europe
20	private sector	solution	cloud	italy	ongoing	ITA	Europe
20	academia and research institutions	solution	big data	italy	ongoing	ITA	Europe
20	agriculture cooperatives	solution	big data	italy	ongoing	ITA	Europe
20	civil society organizations	solution	big data	italy	ongoing	ITA	Europe
20	farm advisors	solution	big data	italy	ongoing	ITA	Europe
20	food consumers	solution	big data	italy	ongoing	ITA	Europe
20	rural communities	solution	big data	italy	ongoing	ITA	Europe
20	smallholder farmers	solution	big data	italy	ongoing	ITA	Europe
20	medium size farms	solution	big data	italy	ongoing	ITA	Europe
20	large size farms	solution	big data	italy	ongoing	ITA	Europe
20	public sector	solution	big data	italy	ongoing	ITA	Europe
20	private sector	solution	big data	italy	ongoing	ITA	Europe
20	academia and research institutions	solution	desktop/web-based application	italy	ongoing	ITA	Europe
20	agriculture cooperatives	solution	desktop/web-based application	italy	ongoing	ITA	Europe
20	civil society organizations	solution	desktop/web-based application	italy	ongoing	ITA	Europe
20	farm advisors	solution	desktop/web-based application	italy	ongoing	ITA	Europe
20	food consumers	solution	desktop/web-based application	italy	ongoing	ITA	Europe
20	rural communities	solution	desktop/web-based application	italy	ongoing	ITA	Europe
20	smallholder farmers	solution	desktop/web-based application	italy	ongoing	ITA	Europe
20	medium size farms	solution	desktop/web-based application	italy	ongoing	ITA	Europe
20	large size farms	solution	desktop/web-based application	italy	ongoing	ITA	Europe
20	public sector	solution	desktop/web-based application	italy	ongoing	ITA	Europe
20	private sector	solution	desktop/web-based application	italy	ongoing	ITA	Europe
20	academia and research institutions	solution	cloud	latvia	ongoing	LVA	Europe
20	agriculture cooperatives	solution	cloud	latvia	ongoing	LVA	Europe
20	civil society organizations	solution	cloud	latvia	ongoing	LVA	Europe
20	farm advisors	solution	cloud	latvia	ongoing	LVA	Europe
20	food consumers	solution	cloud	latvia	ongoing	LVA	Europe
20	rural communities	solution	cloud	latvia	ongoing	LVA	Europe
20	smallholder farmers	solution	cloud	latvia	ongoing	LVA	Europe
20	medium size farms	solution	cloud	latvia	ongoing	LVA	Europe
20	large size farms	solution	cloud	latvia	ongoing	LVA	Europe
20	public sector	solution	cloud	latvia	ongoing	LVA	Europe
20	private sector	solution	cloud	latvia	ongoing	LVA	Europe
20	academia and research institutions	solution	big data	latvia	ongoing	LVA	Europe
20	agriculture cooperatives	solution	big data	latvia	ongoing	LVA	Europe
20	civil society organizations	solution	big data	latvia	ongoing	LVA	Europe
20	farm advisors	solution	big data	latvia	ongoing	LVA	Europe
20	food consumers	solution	big data	latvia	ongoing	LVA	Europe
20	rural communities	solution	big data	latvia	ongoing	LVA	Europe
20	smallholder farmers	solution	big data	latvia	ongoing	LVA	Europe
20	medium size farms	solution	big data	latvia	ongoing	LVA	Europe
20	large size farms	solution	big data	latvia	ongoing	LVA	Europe
20	public sector	solution	big data	latvia	ongoing	LVA	Europe
20	private sector	solution	big data	latvia	ongoing	LVA	Europe
20	academia and research institutions	solution	desktop/web-based application	latvia	ongoing	LVA	Europe
20	agriculture cooperatives	solution	desktop/web-based application	latvia	ongoing	LVA	Europe
20	civil society organizations	solution	desktop/web-based application	latvia	ongoing	LVA	Europe
20	farm advisors	solution	desktop/web-based application	latvia	ongoing	LVA	Europe
20	food consumers	solution	desktop/web-based application	latvia	ongoing	LVA	Europe
20	rural communities	solution	desktop/web-based application	latvia	ongoing	LVA	Europe
20	smallholder farmers	solution	desktop/web-based application	latvia	ongoing	LVA	Europe
20	medium size farms	solution	desktop/web-based application	latvia	ongoing	LVA	Europe
20	large size farms	solution	desktop/web-based application	latvia	ongoing	LVA	Europe
20	public sector	solution	desktop/web-based application	latvia	ongoing	LVA	Europe
20	private sector	solution	desktop/web-based application	latvia	ongoing	LVA	Europe
20	academia and research institutions	solution	cloud	lithuania	ongoing	LTU	Europe
20	agriculture cooperatives	solution	cloud	lithuania	ongoing	LTU	Europe
20	civil society organizations	solution	cloud	lithuania	ongoing	LTU	Europe
20	farm advisors	solution	cloud	lithuania	ongoing	LTU	Europe
20	food consumers	solution	cloud	lithuania	ongoing	LTU	Europe
20	rural communities	solution	cloud	lithuania	ongoing	LTU	Europe
20	smallholder farmers	solution	cloud	lithuania	ongoing	LTU	Europe
20	medium size farms	solution	cloud	lithuania	ongoing	LTU	Europe
20	large size farms	solution	cloud	lithuania	ongoing	LTU	Europe
20	public sector	solution	cloud	lithuania	ongoing	LTU	Europe
20	private sector	solution	cloud	lithuania	ongoing	LTU	Europe
20	academia and research institutions	solution	big data	lithuania	ongoing	LTU	Europe
20	agriculture cooperatives	solution	big data	lithuania	ongoing	LTU	Europe
20	civil society organizations	solution	big data	lithuania	ongoing	LTU	Europe
20	farm advisors	solution	big data	lithuania	ongoing	LTU	Europe
20	food consumers	solution	big data	lithuania	ongoing	LTU	Europe
20	rural communities	solution	big data	lithuania	ongoing	LTU	Europe
20	smallholder farmers	solution	big data	lithuania	ongoing	LTU	Europe
20	medium size farms	solution	big data	lithuania	ongoing	LTU	Europe
20	large size farms	solution	big data	lithuania	ongoing	LTU	Europe
20	public sector	solution	big data	lithuania	ongoing	LTU	Europe
20	private sector	solution	big data	lithuania	ongoing	LTU	Europe
20	academia and research institutions	solution	desktop/web-based application	lithuania	ongoing	LTU	Europe
20	agriculture cooperatives	solution	desktop/web-based application	lithuania	ongoing	LTU	Europe
20	civil society organizations	solution	desktop/web-based application	lithuania	ongoing	LTU	Europe
20	farm advisors	solution	desktop/web-based application	lithuania	ongoing	LTU	Europe
20	food consumers	solution	desktop/web-based application	lithuania	ongoing	LTU	Europe
20	rural communities	solution	desktop/web-based application	lithuania	ongoing	LTU	Europe
20	smallholder farmers	solution	desktop/web-based application	lithuania	ongoing	LTU	Europe
20	medium size farms	solution	desktop/web-based application	lithuania	ongoing	LTU	Europe
20	large size farms	solution	desktop/web-based application	lithuania	ongoing	LTU	Europe
20	public sector	solution	desktop/web-based application	lithuania	ongoing	LTU	Europe
20	private sector	solution	desktop/web-based application	lithuania	ongoing	LTU	Europe
20	academia and research institutions	solution	cloud	luxembourg	ongoing	LUX	Europe
20	agriculture cooperatives	solution	cloud	luxembourg	ongoing	LUX	Europe
20	civil society organizations	solution	cloud	luxembourg	ongoing	LUX	Europe
20	farm advisors	solution	cloud	luxembourg	ongoing	LUX	Europe
20	food consumers	solution	cloud	luxembourg	ongoing	LUX	Europe
20	rural communities	solution	cloud	luxembourg	ongoing	LUX	Europe
20	smallholder farmers	solution	cloud	luxembourg	ongoing	LUX	Europe
20	medium size farms	solution	cloud	luxembourg	ongoing	LUX	Europe
20	large size farms	solution	cloud	luxembourg	ongoing	LUX	Europe
20	public sector	solution	cloud	luxembourg	ongoing	LUX	Europe
20	private sector	solution	cloud	luxembourg	ongoing	LUX	Europe
20	academia and research institutions	solution	big data	luxembourg	ongoing	LUX	Europe
20	agriculture cooperatives	solution	big data	luxembourg	ongoing	LUX	Europe
20	civil society organizations	solution	big data	luxembourg	ongoing	LUX	Europe
20	farm advisors	solution	big data	luxembourg	ongoing	LUX	Europe
20	food consumers	solution	big data	luxembourg	ongoing	LUX	Europe
20	rural communities	solution	big data	luxembourg	ongoing	LUX	Europe
20	smallholder farmers	solution	big data	luxembourg	ongoing	LUX	Europe
20	medium size farms	solution	big data	luxembourg	ongoing	LUX	Europe
20	large size farms	solution	big data	luxembourg	ongoing	LUX	Europe
20	public sector	solution	big data	luxembourg	ongoing	LUX	Europe
20	private sector	solution	big data	luxembourg	ongoing	LUX	Europe
20	academia and research institutions	solution	desktop/web-based application	luxembourg	ongoing	LUX	Europe
20	agriculture cooperatives	solution	desktop/web-based application	luxembourg	ongoing	LUX	Europe
20	civil society organizations	solution	desktop/web-based application	luxembourg	ongoing	LUX	Europe
20	farm advisors	solution	desktop/web-based application	luxembourg	ongoing	LUX	Europe
20	food consumers	solution	desktop/web-based application	luxembourg	ongoing	LUX	Europe
20	rural communities	solution	desktop/web-based application	luxembourg	ongoing	LUX	Europe
20	smallholder farmers	solution	desktop/web-based application	luxembourg	ongoing	LUX	Europe
20	medium size farms	solution	desktop/web-based application	luxembourg	ongoing	LUX	Europe
20	large size farms	solution	desktop/web-based application	luxembourg	ongoing	LUX	Europe
20	public sector	solution	desktop/web-based application	luxembourg	ongoing	LUX	Europe
20	private sector	solution	desktop/web-based application	luxembourg	ongoing	LUX	Europe
20	academia and research institutions	solution	cloud	malta	ongoing	MLT	Europe
20	agriculture cooperatives	solution	cloud	malta	ongoing	MLT	Europe
20	civil society organizations	solution	cloud	malta	ongoing	MLT	Europe
20	farm advisors	solution	cloud	malta	ongoing	MLT	Europe
20	food consumers	solution	cloud	malta	ongoing	MLT	Europe
20	rural communities	solution	cloud	malta	ongoing	MLT	Europe
20	smallholder farmers	solution	cloud	malta	ongoing	MLT	Europe
20	medium size farms	solution	cloud	malta	ongoing	MLT	Europe
[truncated: 91,239 more rows]
